# Supplementary material for: 4-Azido­methyl-7-methyl-2-oxo-2H-chromene-6-sulfonyl azide
Source: Acta Crystallogr Sect E Struct Rep Online. 2010 Oct 9;66(Pt 11):o2780. doi: 10.1107/S1600536810039693 (PMC3009080; doi:10.1107/S1600536810039693)
Supplement: Supplementary file 2 [file e-66-o2780-Isup2.hkl]

#
# h,k,l, Fc-squared, Fo-squared, sigma(Fo-squared) and status flag
#
data_I
_shelx_title ' I         F d d 2      R =  New: Fdd2'
_shelx_refln_list_code          4
_shelx_F_calc_maximum      635.02
_exptl_crystal_F_000      2624.00
_reflns_d_resolution_high  0.7568
 
loop_
 _symmetry_equiv_pos_as_xyz
 'x, y, z'
 '-x, -y, z'
 '-x+1/4, y+1/4, z+1/4'
 'x+3/4, -y+3/4, z+1/4'
 'x, y+1/2, z+1/2'
 '-x, -y+1/2, z+1/2'
 '-x+1/4, y+3/4, z+3/4'
 'x+3/4, -y+5/4, z+3/4'
 'x+1/2, y, z+1/2'
 '-x+1/2, -y, z+1/2'
 '-x+3/4, y+1/4, z+3/4'
 'x+5/4, -y+3/4, z+3/4'
 'x+1/2, y+1/2, z'
 '-x+1/2, -y+1/2, z'
 '-x+3/4, y+3/4, z+1/4'
 'x+5/4, -y+5/4, z+1/4'
 
_cell_length_a    13.5452
_cell_length_b    27.9520
_cell_length_c    14.1107
_cell_angle_alpha  90.000
_cell_angle_beta   90.000
_cell_angle_gamma  90.000
 
_shelx_F_squared_multiplier     1.000
 
loop_
 _refln_index_h
 _refln_index_k
 _refln_index_l
 _refln_F_squared_calc
 _refln_F_squared_meas
 _refln_F_squared_sigma
 _refln_observed_status
   2   0 -18       70.70      120.24     56.85 o
   0   2 -18      229.11       56.13     58.63 o
   2   2 -18      443.84      485.34     73.22 o
   2   4 -18        7.34       94.37    119.27 o
   0   6 -18      338.30      195.06    126.69 o
   2   6 -18       66.42       69.48    111.47 o
   1   1 -17      149.38      159.19     48.26 o
   3   1 -17      106.59       92.83     56.52 o
   5   1 -17      192.18      304.39     49.12 o
   7   1 -17       11.77      -98.46     98.46 o
   1   3 -17      230.51      175.80     45.97 o
   3   3 -17      248.56      166.20     48.27 o
   5   3 -17      198.84      244.32     99.74 o
   7   3 -17       48.94     -112.21    112.21 o
   1   5 -17      215.47      281.49     49.80 o
   3   5 -17      222.02      281.96     52.02 o
   5   5 -17      151.46      274.59     48.98 o
   1   7 -17       75.02      134.19     84.20 o
   3   7 -17       95.18       87.53     45.52 o
   5   7 -17      229.40      176.45     57.89 o
   1   9 -17      340.30      379.39     52.70 o
   3   9 -17      257.14      407.28     53.35 o
   5   9 -17       24.98       52.37     59.60 o
   1  11 -17       75.83       29.05     52.67 o
   3  11 -17       14.38       34.32     47.54 o
   5  11 -17       67.28      171.29     83.96 o
   1  13 -17      524.44      574.50     55.99 o
   3  13 -17       86.26      151.34     69.34 o
   0   0 -16     4832.90     3653.78    257.86 o
   4   0 -16      797.61      762.03    118.90 o
   8   0 -16      188.94      253.42     69.41 o
   2   2 -16       75.24       76.92     40.20 o
   4   2 -16       72.05       73.77     55.93 o
   6   2 -16       27.75       38.84     53.74 o
   8   2 -16      156.04      200.73     48.05 o
   0   4 -16     1241.17     1210.04    108.79 o
   2   4 -16      125.24      190.49     41.80 o
   4   4 -16       36.16       66.67     31.91 o
   6   4 -16      167.32      365.87     50.90 o
   8   4 -16       70.20      -17.10     40.95 o
   2   6 -16       63.97       81.33     39.29 o
   4   6 -16      110.82      165.18     51.54 o
   6   6 -16       96.10      159.16     42.49 o
   8   6 -16       49.27      116.35     67.97 o
   0   8 -16       13.83       40.68     55.73 o
   2   8 -16      709.05      759.47     64.20 o
   4   8 -16       95.10       59.67     40.43 o
   6   8 -16      367.65      312.06     52.14 o
   8   8 -16       18.43       44.58     76.54 o
   2  10 -16       19.20       68.95     34.39 o
   4  10 -16      222.49      280.96     44.70 o
   6  10 -16       86.50       96.05     41.12 o
   0  12 -16      187.17      149.99     53.01 o
   2  12 -16       37.77       31.20     33.77 o
   4  12 -16      320.25      403.80     64.21 o
   2  14 -16        4.88       29.17     35.80 o
   4  14 -16       74.33       97.08     61.19 o
   0  16 -16      154.07      168.16     54.73 o
   2  16 -16       30.97      100.21     55.32 o
   4  16 -16      418.44      551.75    129.67 o
   2  18 -16       61.68      -20.51     51.25 o
   1   1 -15     1785.43     1704.74     86.68 o
   3   1 -15       19.11       82.20     32.53 o
   5   1 -15       32.98       65.96     34.67 o
   7   1 -15      175.60      175.58     75.46 o
   9   1 -15      140.25      166.63     43.19 o
   1   3 -15     1503.93     1415.48    164.28 o
   3   3 -15        9.30      -30.23     30.23 o
   5   3 -15       47.71       -1.85     32.83 o
   7   3 -15      191.69      178.08     42.71 o
   9   3 -15       26.12       23.48     40.43 o
   1   5 -15      643.73      663.11     56.10 o
   3   5 -15       78.91       -3.39     34.09 o
   5   5 -15      301.34      362.93     48.10 o
   7   5 -15      201.79      154.65     39.33 o
   9   5 -15      274.16      298.70     49.35 o
   1   7 -15      134.01      235.25     42.69 o
   3   7 -15      122.22      105.81     32.60 o
   5   7 -15      553.44      572.28     52.91 o
   7   7 -15        8.52      -28.44     33.90 o
   9   7 -15      333.08      257.81     89.58 o
   1   9 -15       45.52       59.81     30.95 o
   3   9 -15       45.39       88.70     32.10 o
   5   9 -15       46.99       35.49     33.43 o
   7   9 -15      146.05      194.69     49.25 o
   1  11 -15       48.81       60.04     29.18 o
   3  11 -15      121.54       99.70     33.10 o
   5  11 -15      214.55      209.97     39.39 o
   7  11 -15        2.80      107.89     54.69 o
   1  13 -15      639.67      689.70     49.08 o
   3  13 -15      135.55      190.65     38.97 o
   5  13 -15       92.92      161.56     43.41 o
   7  13 -15       18.11      -53.00     53.00 o
   1  15 -15       63.16      128.39     33.80 o
   3  15 -15       54.71       95.11     39.00 o
   5  15 -15      132.53       72.90     80.24 o
   1  17 -15      200.63      144.52     36.49 o
   3  17 -15       28.41       17.52     48.27 o
   5  17 -15      377.75      318.22     64.53 o
   1  19 -15      106.68      193.71     40.89 o
   3  19 -15      171.13      202.38     59.26 o
   5  19 -15      204.10      144.16    110.35 o
   1  21 -15      139.79       74.78    109.71 o
   3  21 -15       15.11       35.67    101.81 o
   2   0 -14      646.74      434.99     63.56 o
   6   0 -14      322.30      274.02     86.38 o
  10   0 -14      850.17      737.88    175.92 o
   0   2 -14      964.30      916.56     85.79 o
   2   2 -14      649.72      659.15     55.20 o
   4   2 -14      374.36      357.06     46.42 o
   6   2 -14      148.08      151.41     50.57 o
   8   2 -14       84.12      118.30     42.64 o
  10   2 -14      741.49      776.59     74.55 o
   2   4 -14      102.72      158.81     41.88 o
   4   4 -14      159.64       38.91     28.86 o
   6   4 -14      376.63      344.73     42.75 o
   8   4 -14       49.34       36.20     48.33 o
  10   4 -14      268.74      225.26     46.38 o
   0   6 -14     1292.00     1213.29    100.04 o
   2   6 -14       60.12       58.74     29.12 o
   4   6 -14      144.43      166.73     33.57 o
   6   6 -14      518.97      539.99     54.37 o
   8   6 -14       75.75       67.11     34.22 o
  10   6 -14       62.65        6.21     85.24 o
   2   8 -14       58.55       54.16     35.72 o
   4   8 -14      119.63      148.68     49.14 o
   6   8 -14      187.00       94.36     37.13 o
   8   8 -14      354.49      386.68     53.38 o
  10   8 -14       34.31      -29.47     48.79 o
   0  10 -14      959.76      924.76     72.64 o
   2  10 -14      630.55      679.76     45.09 o
   4  10 -14       98.08       46.09     30.15 o
   6  10 -14      507.22      583.63     51.73 o
   8  10 -14       11.35       25.02     48.81 o
  10  10 -14      140.43       37.90     69.27 o
   2  12 -14       20.28       70.83     36.47 o
   4  12 -14      126.07      129.23     33.99 o
   6  12 -14       80.11       75.35     39.95 o
   8  12 -14      118.76      261.15     62.73 o
   0  14 -14     1405.77     1429.91     91.56 o
   2  14 -14      186.69      208.40     37.56 o
   4  14 -14        0.63      -38.99     38.99 o
   6  14 -14      133.01      146.43     49.77 o
   8  14 -14      166.04      137.58     60.33 o
   2  16 -14      119.32      103.02     31.31 o
   4  16 -14      151.35      123.00     49.26 o
   6  16 -14      192.20      173.42     57.69 o
   8  16 -14        3.78       36.79     95.86 o
   0  18 -14      612.01      705.24     69.53 o
   2  18 -14      165.42      266.75     47.14 o
   4  18 -14      740.76      813.58     94.73 o
   6  18 -14       95.75       75.55     67.31 o
   2  20 -14        1.01       13.01     76.01 o
   4  20 -14     1000.97     1221.40     95.66 o
   6  20 -14      480.89      580.59     95.28 o
   0  22 -14      256.72      315.81    100.69 o
   2  22 -14        1.44      -57.41     57.41 o
   4  22 -14      258.29      434.53     80.91 o
   1   1 -13     1623.25     1405.10     75.19 o
   3   1 -13     1510.31     1441.93     70.89 o
   5   1 -13      158.41      158.26     33.92 o
   7   1 -13      228.59      264.91     41.00 o
   9   1 -13      430.35      465.00     55.13 o
  11   1 -13     1453.61     1544.00     86.34 o
   1   3 -13     2369.94     2543.08    111.71 o
   3   3 -13     1861.07     2039.09     84.68 o
   5   3 -13      128.94      130.92     32.02 o
   7   3 -13      633.92      728.63     53.97 o
   9   3 -13      821.36      736.32     59.15 o
  11   3 -13     1684.32     1845.76     91.61 o
   1   5 -13      439.26      649.63     46.57 o
   3   5 -13      278.80      330.51     38.37 o
   5   5 -13      252.29      252.29     39.90 o
   7   5 -13      502.43      552.41     46.78 o
   9   5 -13      159.68      116.83     37.88 o
  11   5 -13      172.71      291.07     52.84 o
   1   7 -13      755.43      669.22     49.81 o
   3   7 -13      316.17      376.85     37.85 o
   5   7 -13     1736.39     1602.77     71.75 o
   7   7 -13      183.54      207.37     51.17 o
   9   7 -13      246.39      230.74     75.40 o
  11   7 -13      160.80      130.39     67.16 o
   1   9 -13      920.04      920.21     48.07 o
   3   9 -13      188.04      183.22     28.84 o
   5   9 -13       78.67      114.14     32.43 o
   7   9 -13      508.53      567.43     51.53 o
   9   9 -13       19.54       17.01     46.66 o
  11   9 -13       91.65       74.41     54.91 o
   1  11 -13      307.76      303.29     32.98 o
   3  11 -13      282.55      271.50     32.98 o
   5  11 -13      630.77      687.41     63.24 o
   7  11 -13       59.65       78.86     45.15 o
   9  11 -13      511.31      568.25     70.20 o
  11  11 -13      221.31      299.16     94.40 o
   1  13 -13     1033.51      937.55     57.33 o
   3  13 -13       48.86       95.08     28.52 o
   5  13 -13      441.14      626.80     53.83 o
   7  13 -13      334.02      294.75     58.85 o
   9  13 -13      175.12      124.02     59.46 o
   1  15 -13      204.37      325.67     35.50 o
   3  15 -13      991.66     1173.01     61.89 o
   5  15 -13      144.00      150.73     81.56 o
   7  15 -13      808.80      716.50     80.06 o
   9  15 -13      138.88      139.70     60.76 o
   1  17 -13      116.56      133.87     29.92 o
   3  17 -13      378.07      389.12     57.66 o
   5  17 -13      493.47      474.14     62.41 o
   7  17 -13      230.27      205.18     62.52 o
   9  17 -13      172.44      254.82    117.60 o
   1  19 -13       37.27       23.20     37.40 o
   3  19 -13      105.71      206.84     52.26 o
   5  19 -13      142.17      183.11     61.05 o
   7  19 -13     1281.54     1278.92    103.87 o
   1  21 -13      145.01      266.67     94.47 o
   3  21 -13      466.41      554.23     65.58 o
   5  21 -13     1252.55     1244.94     98.00 o
   7  21 -13      425.41      363.66     85.38 o
   1  23 -13       77.05       64.31     43.76 o
   3  23 -13      148.68      320.86     60.41 o
   5  23 -13       57.15       29.65     83.59 o
   1  25 -13      175.73      367.96     84.79 o
   3  25 -13       85.10      125.37     78.10 o
   0   0 -12    23390.13    21563.79    543.20 o
   4   0 -12     6224.68     6385.74    201.76 o
   8   0 -12     1270.11     1330.64    243.55 o
  12   0 -12       41.28        4.97     57.05 o
   2   2 -12      336.34      400.62     40.76 o
   4   2 -12     1338.87     1331.86     71.91 o
   6   2 -12      503.28      490.88     59.26 o
   8   2 -12     1382.96     1489.62     74.70 o
  10   2 -12      805.83      947.48     64.52 o
  12   2 -12     3889.31     4184.94    154.62 o
   0   4 -12     1347.24     1594.73     97.84 o
   2   4 -12     1190.61     1281.72     57.38 o
   4   4 -12      781.08      729.50     50.17 o
   6   4 -12     1156.85     1122.32     62.06 o
   8   4 -12      348.77      327.22     38.62 o
  10   4 -12      197.06      247.80     42.96 o
  12   4 -12       61.67        9.09     58.83 o
   2   6 -12      282.62      314.46     31.97 o
   4   6 -12      762.29      793.24     48.45 o
   6   6 -12     1686.72     1499.79     70.69 o
   8   6 -12       11.88       -4.77     27.78 o
  10   6 -12     1455.49     1645.99     86.15 o
  12   6 -12       42.59       19.95     49.93 o
   0   8 -12     2062.40     2176.11     98.28 o
   2   8 -12     4211.67     4182.44     96.54 o
   4   8 -12      837.30      976.31     72.14 o
   6   8 -12     2337.51     2267.97     82.77 o
   8   8 -12      154.88      137.42     44.59 o
  10   8 -12      325.12      307.75     59.87 o
  12   8 -12       48.22       25.57     53.94 o
   2  10 -12      273.92      319.88     35.56 o
   4  10 -12      816.57      843.15     50.57 o
   6  10 -12     2330.70     2409.04     85.16 o
   8  10 -12      699.43      598.91     65.92 o
  10  10 -12      616.74      598.32     72.92 o
  12  10 -12      690.87      770.34     83.63 o
   0  12 -12     1910.26     2139.40    322.17 o
   2  12 -12      804.88      903.28     47.16 o
   4  12 -12     1711.54     1654.86     68.47 o
   6  12 -12      173.55      251.38     39.10 o
   8  12 -12      477.37      548.98     70.28 o
  10  12 -12      536.75      520.36     69.35 o
  12  12 -12       52.85        1.85    121.12 o
   2  14 -12       76.23       99.51     27.38 o
   4  14 -12      358.48      427.01     46.01 o
   6  14 -12       94.07       95.81     43.91 o
   8  14 -12      301.86      413.71     66.99 o
  10  14 -12      402.44      332.76     68.63 o
   0  16 -12      951.07      980.77     62.24 o
   2  16 -12      546.60      612.37     36.77 o
   4  16 -12     2016.05     2143.51     94.30 o
   6  16 -12     1143.40     1051.95     72.16 o
   8  16 -12      691.90      722.35     65.42 o
  10  16 -12      223.54      217.62     64.94 o
   2  18 -12      437.76      444.71     36.38 o
   4  18 -12       72.04       74.13     42.67 o
   6  18 -12     2244.28     2172.65     90.34 o
   8  18 -12       24.89       33.02     45.75 o
  10  18 -12      533.04      572.67    103.26 o
   0  20 -12      243.48      273.72     50.64 o
   2  20 -12     1272.80     1354.24     68.11 o
   4  20 -12      391.29      479.17     56.41 o
   6  20 -12     3357.25     3422.26    116.71 o
   8  20 -12      126.41      103.03     53.74 o
   2  22 -12       38.55       38.57     36.54 o
   4  22 -12      342.69      362.38     80.36 o
   6  22 -12      821.78      833.71     65.38 o
   8  22 -12       61.06       46.63     62.96 o
   0  24 -12      576.80      782.05    104.61 o
   2  24 -12      141.25      -51.84     65.52 o
   4  24 -12      591.70      747.17     80.37 o
   6  24 -12      321.29      403.20     59.61 o
   2  26 -12      207.67       58.15    100.05 o
   4  26 -12       94.64      -59.01     81.92 o
   0  28 -12     1269.85     1796.05    210.30 o
   1   1 -11    12131.42    12361.81    190.88 o
   3   1 -11      271.19      240.50     31.40 o
   5   1 -11     2186.60     2062.49     77.22 o
   7   1 -11      671.52      652.25     49.21 o
   9   1 -11     1165.82     1264.62     69.13 o
  11   1 -11     1113.22     1003.40     81.03 o
  13   1 -11       18.39       57.35     42.31 o
   1   3 -11     8159.75     8329.47    142.04 o
   3   3 -11      990.54      983.03     53.91 o
   5   3 -11      569.50      578.85     42.51 o
   7   3 -11     2136.81     1990.05     80.37 o
   9   3 -11      244.66      242.51     35.94 o
  11   3 -11      129.36      233.14     40.91 o
  13   3 -11       16.00      -78.05     87.87 o
   1   5 -11     5816.44     5630.83    105.55 o
   3   5 -11     2659.37     2491.94     78.14 o
   5   5 -11     3992.56     3966.50    101.21 o
   7   5 -11     1666.37     1708.84     69.57 o
   9   5 -11     1858.70     1775.01     73.52 o
  11   5 -11      450.03      510.79     58.24 o
  13   5 -11      142.17       52.65    120.38 o
   1   7 -11      500.88      480.67     34.06 o
   3   7 -11      688.02      692.56     40.43 o
   5   7 -11     2735.46     2856.43     85.44 o
   7   7 -11      635.51      654.78     46.29 o
   9   7 -11      985.21      933.86     72.45 o
  11   7 -11       70.62       88.27     41.75 o
  13   7 -11      416.40      128.70     63.17 o
   1   9 -11     1013.19      886.46     43.71 o
   3   9 -11     2199.30     2286.36     68.16 o
   5   9 -11      653.42      652.65     44.19 o
   7   9 -11     2081.96     1988.90     68.25 o
   9   9 -11      131.20      144.05     64.57 o
  11   9 -11      336.19      417.95    119.35 o
  13   9 -11      189.26      221.81     86.57 o
   1  11 -11       20.47       60.39     18.29 o
   3  11 -11      621.23      685.22     34.32 o
   5  11 -11     1207.85     1176.14     47.53 o
   7  11 -11      119.60      160.88     31.49 o
   9  11 -11      884.59      794.99     64.46 o
  11  11 -11      308.10      142.38     65.43 o
  13  11 -11      233.89      129.67    131.15 o
   1  13 -11     4394.25     4403.17     81.88 o
   3  13 -11     2391.82     2478.90     62.10 o
   5  13 -11      778.14      766.30     44.78 o
   7  13 -11      684.38      767.41     54.44 o
   9  13 -11      153.17      117.69     44.28 o
  11  13 -11      789.04      813.82     70.81 o
  13  13 -11      456.87      447.72    131.52 o
   1  15 -11      208.55      247.44     25.19 o
   3  15 -11      279.11      361.77     29.21 o
   5  15 -11      344.56      357.29     40.00 o
   7  15 -11      881.45      893.38     59.86 o
   9  15 -11       63.88      147.42     42.09 o
  11  15 -11       87.61      196.66     52.08 o
   1  17 -11     2034.16     2123.58     60.84 o
   3  17 -11      366.18      361.61     35.54 o
   5  17 -11     3638.98     3659.68    125.50 o
   7  17 -11     1642.13     1486.54     76.23 o
   9  17 -11      382.67      437.97     54.42 o
  11  17 -11      257.65      201.98     56.58 o
   1  19 -11      395.88      411.37     35.36 o
   3  19 -11      675.50      652.40     53.86 o
   5  19 -11     1411.89     1472.29     73.17 o
   7  19 -11      512.59      366.20     49.88 o
   9  19 -11      493.72      419.45     80.37 o
  11  19 -11      190.06      275.13     88.16 o
   1  21 -11      913.01      991.98     60.57 o
   3  21 -11      539.09      515.63     49.06 o
   5  21 -11     4561.19     4417.13    125.94 o
   7  21 -11      514.08      547.83     57.74 o
   9  21 -11      431.29      431.27     72.20 o
   1  23 -11     1116.47     1210.49     77.49 o
   3  23 -11       20.57       74.93     32.47 o
   5  23 -11     1559.19     1774.95     92.50 o
   7  23 -11      756.07      764.23     69.00 o
   9  23 -11      959.47     1117.10    126.76 o
   1  25 -11      206.07      193.84     58.62 o
   3  25 -11      131.99      109.70     72.62 o
   5  25 -11      313.81      330.52     50.37 o
   7  25 -11      211.22      343.76     60.29 o
   1  27 -11      701.28      626.83     64.98 o
   3  27 -11       75.98      117.77     67.69 o
   5  27 -11       97.67       46.49     77.46 o
   1  29 -11       88.34       52.22     83.98 o
   2   0 -10     3543.06     3686.59    134.61 o
   6   0 -10     2998.47     2905.40    127.94 o
  10   0 -10     4796.85     4840.04    180.69 o
  14   0 -10      444.01      540.97     92.14 o
   0   2 -10     3413.97     3168.52    123.09 o
   2   2 -10     3825.03     3853.23     88.80 o
   4   2 -10     3179.09     3013.27     87.68 o
   6   2 -10     3544.79     3305.46     94.80 o
   8   2 -10     1564.47     1499.73     62.78 o
  10   2 -10     3862.27     4024.08    116.95 o
  12   2 -10      544.61      464.47     50.71 o
  14   2 -10       54.10      101.43     69.48 o
   2   4 -10      497.35      581.60     34.43 o
   4   4 -10      371.60      397.56     33.78 o
   6   4 -10      402.32      466.16     33.85 o
   8   4 -10      181.79      146.09     27.23 o
  10   4 -10      864.61      811.56     47.71 o
  12   4 -10     1734.90     1868.06     92.26 o
  14   4 -10       61.29      154.94     76.54 o
   0   6 -10     3584.88     3579.93    103.16 o
   2   6 -10      873.36      863.30     32.65 o
   4   6 -10     2693.48     2675.12     61.49 o
   6   6 -10     4318.34     4299.14     81.22 o
   8   6 -10     1289.32     1284.82     50.57 o
  10   6 -10      891.88      854.49     48.77 o
  12   6 -10       27.81       17.16     40.63 o
  14   6 -10      108.81       35.74     91.22 o
   2   8 -10      487.89      521.38     26.94 o
   4   8 -10      654.41      614.61     30.61 o
   6   8 -10     1727.39     1701.45     59.67 o
   8   8 -10      954.45      944.04     61.86 o
  10   8 -10      170.12      155.08     48.35 o
  12   8 -10      506.70      478.44     51.10 o
  14   8 -10      104.39      136.09     61.02 o
   0  10 -10    10357.81    10413.92    167.75 o
   2  10 -10     1366.41     1483.63     43.77 o
   4  10 -10     2338.05     2269.06     55.41 o
   6  10 -10      583.93      574.26     35.55 o
   8  10 -10      656.79      617.93     40.66 o
  10  10 -10      619.11      642.17     64.51 o
  12  10 -10       28.92      -26.70     34.62 o
  14  10 -10       78.40      106.10    112.02 o
   2  12 -10       20.65       37.91     16.44 o
   4  12 -10      875.22      907.18     45.11 o
   6  12 -10      456.65      426.20     36.35 o
   8  12 -10      535.19      525.81     46.58 o
  10  12 -10      972.06      977.36     62.59 o
  12  12 -10     1491.10     1443.50     87.87 o
   0  14 -10     5782.01     5689.96    125.71 o
   2  14 -10     1018.60      898.06     37.83 o
   4  14 -10      379.32      398.68     43.62 o
   6  14 -10     1941.11     2008.18     77.14 o
   8  14 -10      458.69      472.06     46.46 o
  10  14 -10     1204.89     1204.39     72.85 o
  12  14 -10        0.84        6.51     45.99 o
   2  16 -10      328.48      387.90     28.69 o
   4  16 -10      301.47      304.74     44.43 o
   6  16 -10      991.22      957.92     59.28 o
   8  16 -10      285.67      295.43     47.23 o
  10  16 -10      932.99     1054.87     69.26 o
  12  16 -10      995.52      963.25     77.94 o
   0  18 -10     2366.09     2500.45     90.25 o
   2  18 -10     1282.58     1368.53     52.62 o
   4  18 -10     2136.16     2118.68     81.08 o
   6  18 -10      845.33      944.75     61.15 o
   8  18 -10        6.57      132.92     39.83 o
  10  18 -10      106.42      140.87     55.61 o
  12  18 -10       15.72       33.67     69.05 o
   2  20 -10        0.08       25.99     24.67 o
   4  20 -10     3248.01     3447.94    104.51 o
   6  20 -10     1319.90     1428.50     74.99 o
   8  20 -10     1347.58     1478.96     79.25 o
  10  20 -10       61.10       74.18     87.31 o
   0  22 -10      347.57      458.06     99.57 o
   2  22 -10       41.92       30.89     27.92 o
   4  22 -10      469.25      524.86     48.81 o
   6  22 -10      146.30      256.90     46.72 o
   8  22 -10       56.32       45.10     45.79 o
  10  22 -10       31.30       15.72     57.04 o
   2  24 -10      195.90      271.35     45.33 o
   4  24 -10      431.57      462.79     68.87 o
   6  24 -10      564.28      538.87     78.64 o
   8  24 -10      204.16      370.07     60.11 o
   0  26 -10      442.52      433.49    107.19 o
   2  26 -10     1376.00     1570.57     92.52 o
   4  26 -10       57.64      -28.07     66.86 o
   6  26 -10      770.06      877.27     75.35 o
   8  26 -10       78.40     -127.73    143.23 o
   2  28 -10       95.32      191.58     65.44 o
   4  28 -10       68.23      -27.31     67.10 o
   6  28 -10      457.38      514.56     96.39 o
   0  30 -10      365.28      350.01    112.40 o
   2  30 -10       98.58       60.46     57.79 o
   1   1  -9     3811.05     3784.70     77.46 o
   3   1  -9     4039.19     3638.58     61.47 o
   5   1  -9     1201.83     1157.31     62.14 o
   7   1  -9      376.26      385.85     28.73 o
   9   1  -9      804.21      742.30     38.98 o
  11   1  -9     4433.85     4455.62    107.48 o
  13   1  -9      609.26      704.67     63.77 o
  15   1  -9       88.30      336.25    126.32 o
   1   3  -9     2668.81     2802.74     53.14 o
   3   3  -9     6412.68     5992.40     88.41 o
   5   3  -9      315.18      278.82     22.88 o
   7   3  -9     4438.38     4159.73     79.16 o
   9   3  -9     2410.88     2454.09     66.18 o
  11   3  -9     3620.67     3715.70     86.57 o
  13   3  -9      467.15      497.97     60.83 o
  15   3  -9      103.71       -6.03     52.01 o
   1   5  -9     4932.42     4970.91     70.43 o
   3   5  -9     4022.33     3549.81     60.88 o
   5   5  -9      751.52      701.02     33.13 o
   7   5  -9     2239.77     2018.25     56.69 o
   9   5  -9      511.08      397.96     31.46 o
  11   5  -9      352.63      410.31     38.06 o
  13   5  -9      136.29      187.07     48.85 o
  15   5  -9      307.74      356.41     66.81 o
   1   7  -9      229.24      267.44     20.09 o
   3   7  -9      844.45      833.50     31.93 o
   5   7  -9     8773.82     8713.80    105.04 o
   7   7  -9     1650.31     1577.54     50.86 o
   9   7  -9      610.45      642.38     37.54 o
  11   7  -9      459.10      447.81     49.22 o
  13   7  -9      312.79      338.59     59.39 o
  15   7  -9      179.46       78.61    124.66 o
   1   9  -9     1985.46     1813.55     48.37 o
   3   9  -9      192.80      229.07     20.03 o
   5   9  -9      390.40      308.54     24.13 o
   7   9  -9     1378.98     1256.21     46.98 o
   9   9  -9       12.00       64.54     30.08 o
  11   9  -9      397.82      484.15     53.65 o
  13   9  -9      854.81     1009.93    138.83 o
  15   9  -9       38.13      -30.13    207.51 o
   1  11  -9      846.52      962.75     46.61 o
   3  11  -9       50.15       69.66     15.77 o
   5  11  -9     3365.27     3310.32     70.65 o
   7  11  -9      293.66      257.25     39.13 o
   9  11  -9     1805.47     1884.38     76.81 o
  11  11  -9     1126.68     1176.90     66.99 o
  13  11  -9      690.29      527.02     82.63 o
   1  13  -9     1061.36     1094.77     40.11 o
   3  13  -9      323.17      335.63     25.70 o
   5  13  -9      893.47      871.28     44.49 o
   7  13  -9     1777.94     1604.51     68.70 o
   9  13  -9      222.31      264.34     41.09 o
  11  13  -9       46.04       81.51     42.08 o
  13  13  -9      201.63      111.93     55.33 o
   1  15  -9     1463.65     1464.67     46.78 o
   3  15  -9     1203.89     1262.19     45.69 o
   5  15  -9      217.47      205.62     48.59 o
   7  15  -9      426.45      452.83     46.59 o
   9  15  -9      210.25      221.67     40.12 o
  11  15  -9     1624.86     1576.01     90.53 o
  13  15  -9      485.57      484.72    113.38 o
   1  17  -9      256.95      186.99     22.46 o
   3  17  -9      778.65      851.04     40.58 o
   5  17  -9     3235.98     3094.45     94.76 o
   7  17  -9      100.80      130.06     37.07 o
   9  17  -9      579.73      478.23     50.50 o
  11  17  -9      243.19       99.75     51.92 o
  13  17  -9       83.14       32.19     66.21 o
   1  19  -9      214.23      238.65     42.80 o
   3  19  -9      632.18      698.03     43.79 o
   5  19  -9     1318.56     1376.46     83.52 o
   7  19  -9     2157.50     2366.72     90.62 o
   9  19  -9       86.47       48.06     45.05 o
  11  19  -9      692.03      827.62     79.35 o
   1  21  -9      556.89      676.25     46.98 o
   3  21  -9      934.76      928.37     51.54 o
   5  21  -9     4206.06     4377.71    119.21 o
   7  21  -9      602.08      549.78     56.61 o
   9  21  -9      289.81      301.35     81.57 o
  11  21  -9      427.15      528.03     77.49 o
   1  23  -9      265.55      301.83     47.00 o
   3  23  -9      490.29      438.48     57.47 o
   5  23  -9      385.14      464.56     66.55 o
   7  23  -9      150.91      176.53     50.47 o
   9  23  -9      356.43      479.82     65.16 o
   1  25  -9     1148.44     1180.20     76.43 o
   3  25  -9      157.33      204.46     48.85 o
   5  25  -9      139.87      135.91     38.74 o
   7  25  -9       45.24       88.68     57.06 o
   9  25  -9       40.91       16.95     83.98 o
   1  27  -9      341.89      411.47     52.45 o
   3  27  -9       32.87       86.81     42.31 o
   5  27  -9       20.46       80.28     52.43 o
   7  27  -9      272.18      315.89     61.99 o
   1  29  -9      143.50      344.11     52.32 o
   3  29  -9       81.53        0.13     66.06 o
   5  29  -9      338.13      596.73    104.38 o
   1  31  -9      174.17       66.04     70.47 o
   0   0  -8   261646.55   274469.53   2121.90 o
   4   0  -8    19156.89    18185.56    174.91 o
   8   0  -8     5702.97     5969.65    123.29 o
  12   0  -8      174.85      159.80     47.70 o
  16   0  -8      136.96      125.34     96.78 o
   2   2  -8     1591.18     1626.69     36.27 o
   4   2  -8     7230.72     7177.49     74.27 o
   6   2  -8     3331.27     3239.42     54.60 o
   8   2  -8     3370.54     3168.14     59.60 o
  10   2  -8     2184.60     2166.46     55.25 o
  12   2  -8     9275.78     9319.58    138.01 o
  14   2  -8      663.43      688.08     59.23 o
  16   2  -8      151.50      341.73     78.51 o
   0   4  -8    16604.12    18079.67    193.72 o
   2   4  -8      382.73      409.64     40.00 o
   4   4  -8       39.61       61.06     13.37 o
   6   4  -8     1703.20     1682.16     40.27 o
   8   4  -8     1898.36     1781.51     45.95 o
  10   4  -8      526.44      553.02     31.71 o
  12   4  -8      428.14      406.51     42.29 o
  14   4  -8      257.09      310.38     59.26 o
  16   4  -8      108.73       -3.24     48.43 o
   2   6  -8     1419.61     1368.93     36.06 o
   4   6  -8      287.17      246.97     20.23 o
   6   6  -8     5361.62     5134.63     75.41 o
   8   6  -8     1671.37     1577.57     46.87 o
  10   6  -8     2673.08     2603.87     64.04 o
  12   6  -8       28.43       45.09     35.84 o
  14   6  -8      863.09      996.89     73.78 o
   0   8  -8    12167.17    11813.00    157.60 o
   2   8  -8     2179.45     2025.26     44.95 o
   4   8  -8     3944.28     3851.53     64.68 o
   6   8  -8     3378.01     3276.99     67.95 o
   8   8  -8     1842.71     1823.27     55.05 o
  10   8  -8     1602.68     1382.94     66.23 o
  12   8  -8      470.58      517.55     54.35 o
  14   8  -8        5.17       52.81     47.75 o
   2  10  -8      704.32      764.14     29.91 o
   4  10  -8      239.64      283.64     21.01 o
   6  10  -8     5092.15     5312.61     85.97 o
   8  10  -8     1074.64     1003.13     47.18 o
  10  10  -8      542.73      501.90     46.17 o
  12  10  -8      682.17      633.36     60.53 o
  14  10  -8       97.43      218.67     67.04 o
   0  12  -8     2750.16     2724.51     76.84 o
   2  12  -8      279.37      266.08     20.41 o
   4  12  -8     1603.63     1519.01     42.85 o
   6  12  -8      217.42      248.07     28.13 o
   8  12  -8      679.55      637.58     76.02 o
  10  12  -8     1380.59     1334.27     67.92 o
  12  12  -8       94.59       34.30     45.45 o
  14  12  -8        4.05      -25.50     49.31 o
   2  14  -8      945.27      862.67     36.84 o
   4  14  -8      962.62      913.23     39.89 o
   6  14  -8      530.81      471.13     40.92 o
   8  14  -8      669.91      621.71     48.08 o
  10  14  -8      207.90      296.19     62.32 o
  12  14  -8     1087.77     1081.84     88.72 o
  14  14  -8      404.15      537.64     70.43 o
   0  16  -8      655.11      791.72     47.67 o
   2  16  -8      648.87      653.36     30.99 o
   4  16  -8     3326.84     3128.04     79.19 o
   6  16  -8     3352.07     3334.96     96.16 o
   8  16  -8     1155.55     1141.80     62.73 o
  10  16  -8      592.14      589.71     68.56 o
  12  16  -8      230.35      271.94     49.73 o
  14  16  -8      102.57      173.88    127.82 o
   2  18  -8      356.41      356.91     28.91 o
   4  18  -8      621.54      585.57     39.66 o
   6  18  -8    13430.75    12937.28    199.87 o
   8  18  -8      372.81      334.08     42.05 o
  10  18  -8     1337.46     1246.24     92.12 o
  12  18  -8      355.27      319.76     61.15 o
   0  20  -8     1145.79     1212.82     61.29 o
   2  20  -8     3689.62     3379.60     86.06 o
   4  20  -8     1396.93     1467.83     60.55 o
   6  20  -8     9712.12     9309.35    172.33 o
   8  20  -8      449.07      475.61     56.16 o
  10  20  -8       38.70       44.09     48.87 o
  12  20  -8       23.70       15.33     52.67 o
   2  22  -8       45.91       78.61     31.21 o
   4  22  -8      218.52      231.34     36.22 o
   6  22  -8     4041.60     4405.02    123.65 o
   8  22  -8      277.11      238.21     53.07 o
  10  22  -8      316.06      199.02     56.66 o
  12  22  -8      309.76      189.12    145.65 o
   0  24  -8      796.57      664.42     84.62 o
   2  24  -8      134.48      110.07     38.31 o
   4  24  -8     1068.31      844.89     56.05 o
   6  24  -8      335.04      332.79     60.74 o
   8  24  -8       66.90       74.70     66.44 o
  10  24  -8      350.92      400.74     65.23 o
   2  26  -8      476.55      393.31     52.99 o
   4  26  -8      133.56       84.50     47.97 o
   6  26  -8       11.82       30.23     45.67 o
   8  26  -8      532.67      687.06     98.99 o
   0  28  -8     2427.28     2150.72    150.80 o
   2  28  -8      667.99      689.58     63.07 o
   4  28  -8      425.46      471.15    110.35 o
   6  28  -8      150.28      125.85     69.42 o
   8  28  -8      135.07      199.37    104.59 o
   2  30  -8       45.87       34.68     39.91 o
   4  30  -8       48.36       -5.18     53.46 o
   6  30  -8       12.54      -84.35     84.35 o
   0  32  -8      342.08      572.42    172.96 o
   2  32  -8      113.94       12.03     44.56 o
   1   1  -7    21586.18    22252.97    129.76 o
   3   1  -7     2049.51     2222.41     36.25 o
   5   1  -7     1272.42     1158.27     30.45 o
   7   1  -7     4798.21     4374.73     65.19 o
   9   1  -7     3614.33     3426.42     64.02 o
  11   1  -7     3582.68     3570.73     75.82 o
  13   1  -7      193.88      212.65     32.55 o
  15   1  -7      423.27      496.25     72.45 o
   1   3  -7    11923.23    12156.13    101.85 o
   3   3  -7    12077.96    12270.24     89.03 o
   5   3  -7      931.54     1025.10     29.20 o
   7   3  -7    15798.51    15413.65    129.17 o
   9   3  -7     1007.14     1026.80     37.00 o
  11   3  -7       40.10       77.51     24.47 o
  13   3  -7      320.80      341.01     42.23 o
  15   3  -7      391.95      359.60     54.52 o
   1   5  -7     9260.93     8561.08     86.03 o
   3   5  -7     1733.67     1511.94     34.04 o
   5   5  -7     8480.92     8471.40     91.73 o
   7   5  -7     2686.55     2886.76     57.30 o
   9   5  -7     4467.81     4297.83     76.36 o
  11   5  -7      681.13      726.07     57.26 o
  13   5  -7      388.70      342.74     49.03 o
  15   5  -7      179.34      133.78     47.38 o
   1   7  -7    11338.40    11098.18    109.28 o
   3   7  -7      990.70      921.74     29.42 o
   5   7  -7    19979.09    21675.30    162.01 o
   7   7  -7     1532.98     1308.24     43.83 o
   9   7  -7     3051.17     2947.66     73.03 o
  11   7  -7     1009.31     1193.93     67.50 o
  13   7  -7     1135.84     1298.76     76.16 o
  15   7  -7      731.65      783.61     72.16 o
   1   9  -7      280.85      316.55     19.30 o
   3   9  -7      652.16      609.05     25.24 o
   5   9  -7     6415.83     6037.31     83.37 o
   7   9  -7     3738.01     3941.50     73.79 o
   9   9  -7      679.82      656.73     90.01 o
  11   9  -7     1022.77      931.36     64.63 o
  13   9  -7      107.19      123.72     64.20 o
  15   9  -7      263.29      351.73     56.52 o
   1  11  -7     1724.07     1843.97     42.46 o
   3  11  -7      351.50      289.84     19.98 o
   5  11  -7     9349.57     8699.83     99.34 o
   7  11  -7       29.16       -1.28     20.69 o
   9  11  -7     3774.42     3603.78    100.51 o
  11  11  -7     1688.05     1691.19     83.58 o
  13  11  -7      927.03      979.91     83.64 o
  15  11  -7      552.65      908.62    153.12 o
   1  13  -7     6361.36     6502.16     84.22 o
   3  13  -7     3177.54     3023.06     56.74 o
   5  13  -7       24.08       55.96     19.52 o
   7  13  -7      267.74      257.17     38.50 o
   9  13  -7       30.52       25.85     29.25 o
  11  13  -7     1912.26     1861.37     90.23 o
  13  13  -7      993.99      887.71     79.65 o
  15  13  -7      585.24      421.34     98.09 o
   1  15  -7     3191.18     3078.53     58.54 o
   3  15  -7     2929.91     2757.32     56.52 o
   5  15  -7     2794.20     2849.17     83.04 o
   7  15  -7     2274.32     1971.29     73.78 o
   9  15  -7     1005.06      870.85     62.90 o
  11  15  -7      282.28      231.92     45.93 o
  13  15  -7       78.18       44.13     50.07 o
   1  17  -7     3518.78     3457.56     65.10 o
   3  17  -7      474.52      565.34     37.22 o
   5  17  -7     6986.80     6825.10    132.51 o
   7  17  -7     2950.21     2714.16     89.24 o
   9  17  -7      675.95      646.12     58.58 o
  11  17  -7      457.54      362.53     81.22 o
  13  17  -7      189.03      218.37     58.90 o
   1  19  -7     2680.89     2554.34     63.29 o
   3  19  -7     6166.83     5718.03    109.06 o
   5  19  -7     4040.78     3938.66    105.28 o
   7  19  -7      239.36      259.77     44.48 o
   9  19  -7      332.42      372.60     51.78 o
  11  19  -7      620.83      692.64     67.40 o
  13  19  -7      366.58      508.89    104.71 o
   1  21  -7     1928.87     1809.86     56.65 o
   3  21  -7     1763.36     1899.93     66.93 o
   5  21  -7     9826.31     9704.86    171.80 o
   7  21  -7      241.00      220.95     44.68 o
   9  21  -7      854.38      880.81     71.23 o
  11  21  -7      131.36      233.26     55.61 o
   1  23  -7     4298.58     4144.17    148.42 o
   3  23  -7       68.44       72.84     30.72 o
   5  23  -7     5061.16     5073.42    144.63 o
   7  23  -7     1318.18     1075.78     75.61 o
   9  23  -7     1691.95     1838.88    102.06 o
  11  23  -7      151.23      163.54     56.20 o
   1  25  -7     1513.58     1594.48     86.95 o
   3  25  -7      272.25      202.46     46.07 o
   5  25  -7      929.00      970.62    104.89 o
   7  25  -7      236.06      304.59     57.14 o
   9  25  -7      525.96      632.27     70.33 o
  11  25  -7      390.77      538.74    163.85 o
   1  27  -7     2137.25     2110.81     99.04 o
   3  27  -7      139.46      128.08     63.34 o
   5  27  -7      257.79      361.23     85.46 o
   7  27  -7       56.38       42.70     49.78 o
   9  27  -7       80.84      135.13     57.95 o
   1  29  -7      289.59      425.96     52.40 o
   3  29  -7      205.45      106.34     41.19 o
   5  29  -7      477.11      421.40     71.31 o
   7  29  -7       72.00       56.39     59.58 o
   1  31  -7      335.70      216.48     67.67 o
   3  31  -7      269.25      210.38    153.49 o
   5  31  -7     1528.05     1525.83    155.42 o
   1  33  -7      284.40      232.15     57.55 o
   2   0  -6    28472.87    30153.65    210.88 o
   6   0  -6    43461.43    45356.10    326.52 o
  10   0  -6    27057.24    27201.70    341.34 o
  14   0  -6     1749.84     1735.46    130.83 o
   0   2  -6     9549.76     9209.34    111.88 o
   2   2  -6     8204.79     8315.36     65.58 o
   4   2  -6    19191.37    19167.57    124.85 o
   6   2  -6     5400.12     5178.76     65.62 o
   8   2  -6     7384.10     7094.36     85.21 o
  10   2  -6     8297.32     8085.22    101.02 o
  12   2  -6     1526.83     1405.74     58.92 o
  14   2  -6      165.27      180.15     41.48 o
  16   2  -6      112.85      145.61     74.35 o
   2   4  -6     2912.61     3211.32     41.45 o
   4   4  -6     6683.32     7137.22     71.26 o
   6   4  -6     9160.57     9904.17    100.16 o
   8   4  -6     2470.29     2447.14     53.22 o
  10   4  -6     4003.52     3660.93     72.55 o
  12   4  -6     7639.14     7801.83    132.41 o
  14   4  -6      367.98      365.15     60.26 o
  16   4  -6     1395.38     1640.37     93.54 o
   0   6  -6     5361.36     6066.59     96.01 o
   2   6  -6     2299.52     2488.83     43.11 o
   4   6  -6     7614.75     7310.21     79.24 o
   6   6  -6    17479.90    18050.71    154.12 o
   8   6  -6     5483.00     5283.32     84.57 o
  10   6  -6     3102.95     2935.41     73.80 o
  12   6  -6      332.30      398.69     53.93 o
  14   6  -6      661.16      707.23     64.29 o
  16   6  -6     1188.52     1338.46     92.30 o
   2   8  -6      257.70      249.63     16.55 o
   4   8  -6     4489.71     4609.71     63.87 o
   6   8  -6    13055.72    13571.65    131.90 o
   8   8  -6     6063.73     5640.32     88.02 o
  10   8  -6      377.26      442.39     44.94 o
  12   8  -6     3830.29     3724.12    136.52 o
  14   8  -6      178.19      224.05     51.63 o
  16   8  -6     1760.09     1733.93    100.30 o
   0  10  -6    57899.36    62353.77    450.73 o
   2  10  -6     7447.39     7517.50     90.36 o
   4  10  -6     6689.75     6338.88     76.95 o
   6  10  -6     2672.24     2613.25     56.27 o
   8  10  -6     1562.32     1476.66     60.48 o
  10  10  -6     2403.84     2438.05     93.07 o
  12  10  -6      500.90      692.64     70.60 o
  14  10  -6      246.05      396.44     75.05 o
  16  10  -6      170.82      370.06     93.63 o
   2  12  -6      143.10      165.14     20.40 o
   4  12  -6    10021.57     9689.54     99.94 o
   6  12  -6      443.86      485.11     31.19 o
   8  12  -6     5779.83     5196.87    113.00 o
  10  12  -6     3130.48     3289.21    110.62 o
  12  12  -6     3075.21     2759.96    108.98 o
  14  12  -6     2675.61     2672.27    133.05 o
   0  14  -6    36549.50    38652.63    380.01 o
   2  14  -6     6562.09     6212.36     79.86 o
   4  14  -6      872.04      780.27     29.51 o
   6  14  -6     9313.79     9361.47    150.08 o
   8  14  -6      169.43      180.15     38.51 o
  10  14  -6     3893.37     3464.16    115.69 o
  12  14  -6       42.29        5.23     34.42 o
  14  14  -6       77.57       85.34     49.40 o
   2  16  -6      964.14     1068.78     48.10 o
   4  16  -6      451.14      522.44     34.78 o
   6  16  -6     3087.94     3028.00     87.60 o
   8  16  -6      403.02      294.76     44.18 o
  10  16  -6     3459.46     3228.74    117.88 o
  12  16  -6     2230.59     2087.83    100.94 o
  14  16  -6     1147.94     1234.63     96.29 o
   0  18  -6    19554.82    19084.32    224.81 o
   2  18  -6     2928.40     2727.31     62.15 o
   4  18  -6    10364.58    10136.30    143.81 o
   6  18  -6     1575.27     1573.62    101.30 o
   8  18  -6      379.75      441.66     50.40 o
  10  18  -6       78.29      128.89     84.25 o
  12  18  -6       45.82       52.78     48.50 o
  14  18  -6      335.45      328.68     94.02 o
   2  20  -6       66.27       72.97     22.35 o
   4  20  -6     2924.52     2833.51     78.32 o
   6  20  -6     2529.73     2320.13     95.40 o
   8  20  -6     5596.09     5514.73    152.21 o
  10  20  -6       20.53      -40.91     40.98 o
  12  20  -6     1702.09     1613.50     96.76 o
   0  22  -6     2549.66     2722.18    141.56 o
   2  22  -6     2622.72     2400.54     72.02 o
   4  22  -6     1655.76     1681.58     70.11 o
   6  22  -6     1107.28     1183.31     92.49 o
   8  22  -6       42.13       77.83     41.67 o
  10  22  -6       90.38      107.36     49.32 o
  12  22  -6        0.13      -67.41     67.41 o
   2  24  -6      420.16      334.70     68.11 o
   4  24  -6      466.99      435.12     48.53 o
   6  24  -6      252.14      294.70     53.44 o
   8  24  -6      170.36      147.22     48.60 o
  10  24  -6     1473.11     1728.96     99.19 o
  12  24  -6     1827.15     2666.95    277.91 o
   0  26  -6     2004.58     1800.51    126.01 o
   2  26  -6     7638.45     7518.17    212.69 o
   4  26  -6      125.05       99.61     53.69 o
   6  26  -6     4735.19     4913.27    159.10 o
   8  26  -6      251.46      222.97     72.66 o
  10  26  -6      325.01      364.10     64.78 o
   2  28  -6      333.27      318.40     51.21 o
   4  28  -6      268.66      182.78     71.29 o
   6  28  -6      912.81      861.74     90.51 o
   8  28  -6      492.00      482.18     65.74 o
  10  28  -6     1528.65     1304.87    190.23 o
   0  30  -6     1096.79      994.08    103.81 o
   2  30  -6      484.23      464.39     61.88 o
   4  30  -6      244.06      203.40     56.30 o
   6  30  -6      427.91      407.18     70.39 o
   8  30  -6      227.81      245.96    114.43 o
   2  32  -6      175.70      141.16     43.47 o
   4  32  -6       20.28       35.29     50.97 o
   0  34  -6      992.53     1398.52    127.15 o
   2  34  -6       34.23      -55.63     55.80 o
   1   1  -5    25416.05    28632.94    133.45 o
   3   1  -5    15396.64    16132.27     98.50 o
   5   1  -5     9904.61     9869.88     85.24 o
   7   1  -5     6399.27     6440.82     71.35 o
   9   1  -5     1440.89     1332.17     38.54 o
  11   1  -5    22153.77    22464.16    225.15 o
  13   1  -5     3454.02     3338.20     90.03 o
  15   1  -5      722.92      686.70     63.31 o
  17   1  -5      814.47      635.75    152.52 o
   1   3  -5     6137.03     7470.08     67.53 o
   3   3  -5    23918.90    23803.03    135.86 o
   5   3  -5     1558.11     1395.49     33.13 o
   7   3  -5    19999.84    19951.52    152.07 o
   9   3  -5     8263.05     8166.89     99.66 o
  11   3  -5    14212.94    14829.67    195.61 o
  13   3  -5     3070.70     2962.29     94.95 o
  15   3  -5     1711.70     1876.78     94.87 o
  17   3  -5     1868.88     1765.22    216.24 o
   1   5  -5    50595.44    53071.04    273.85 o
   3   5  -5    52757.26    54781.89    286.73 o
   5   5  -5     2466.15     2255.66     41.35 o
   7   5  -5     2189.62     1912.79     44.02 o
   9   5  -5     4959.23     4887.87     82.58 o
  11   5  -5      978.36     1008.66     52.44 o
  13   5  -5     2082.27     2033.44    104.10 o
  15   5  -5     1034.14     1124.28     97.71 o
  17   5  -5      984.08     1087.15    143.04 o
   1   7  -5      733.05      666.78     21.27 o
   3   7  -5     3942.76     3721.43     51.62 o
   5   7  -5    29369.49    31853.39    192.96 o
   7   7  -5     5421.44     5466.88     79.70 o
   9   7  -5     3702.30     3506.05     74.48 o
  11   7  -5     2688.62     2539.28     93.57 o
  13   7  -5     1847.58     1956.68    103.30 o
  15   7  -5     1480.39     1377.20     97.87 o
   1   9  -5      310.26      237.19     15.01 o
   3   9  -5     6281.69     6526.14     71.63 o
   5   9  -5     2662.50     2685.42     47.33 o
   7   9  -5      497.11      441.37     25.72 o
   9   9  -5      487.99      537.71     44.96 o
  11   9  -5     1489.51     1609.33     77.77 o
  13   9  -5     1404.76     1585.44    157.73 o
  15   9  -5      769.93      856.25    135.09 o
   1  11  -5     2691.52     2802.60     47.35 o
   3  11  -5      126.26      137.50     15.56 o
   5  11  -5     7147.02     7195.09     81.16 o
   7  11  -5     1871.40     1986.38     65.96 o
   9  11  -5     8927.43     8517.09    165.25 o
  11  11  -5     3839.99     3282.67    125.12 o
  13  11  -5     4254.81     3919.52    165.14 o
  15  11  -5     1187.91     1268.71     98.35 o
   1  13  -5     1604.05     1648.87     37.62 o
   3  13  -5     5752.85     5624.66     70.41 o
   5  13  -5     1513.88     1527.32     41.85 o
   7  13  -5     3994.14     4030.35     96.79 o
   9  13  -5      214.59      229.21     40.94 o
  11  13  -5      533.11      576.91     55.22 o
  13  13  -5       92.53      139.86     46.69 o
  15  13  -5      874.22     1023.72     89.46 o
   1  15  -5     7107.60     6930.59     82.01 o
   3  15  -5     4109.71     3967.42     60.83 o
   5  15  -5     1588.90     1545.46     52.21 o
   7  15  -5     1941.32     2128.32     85.23 o
   9  15  -5      902.00      855.21     61.98 o
  11  15  -5     5216.74     4773.08    141.68 o
  13  15  -5     1014.56      970.72     84.03 o
  15  15  -5      345.72      454.21     84.73 o
   1  17  -5     7539.27     7306.16     87.57 o
   3  17  -5     3875.22     3714.03     79.52 o
   5  17  -5    23786.13    24375.08    237.22 o
   7  17  -5      266.73      283.66     47.78 o
   9  17  -5      284.56      267.91     52.35 o
  11  17  -5      336.19      461.32     55.46 o
  13  17  -5      149.58      123.78     44.22 o
   1  19  -5      657.07      775.18     34.41 o
   3  19  -5     2291.24     2218.52     64.10 o
   5  19  -5     7279.06     7221.73    136.34 o
   7  19  -5     5063.39     4806.98    133.32 o
   9  19  -5       83.84       73.56     38.95 o
  11  19  -5     1952.40     1915.38    102.43 o
  13  19  -5      285.57      205.33     71.69 o
   1  21  -5     4223.37     4223.77     87.83 o
   3  21  -5     6254.46     6078.78    124.13 o
   5  21  -5    18259.52    18306.98    264.45 o
   7  21  -5     1304.64     1353.25     89.56 o
   9  21  -5      737.24      717.12     63.53 o
  11  21  -5      590.43      686.00     70.33 o
  13  21  -5      797.82      694.08     96.33 o
   1  23  -5     4067.83     3801.74    138.09 o
   3  23  -5     3908.26     3484.63     98.28 o
   5  23  -5     4818.06     4832.54    138.19 o
   7  23  -5     1504.43     1358.58    125.70 o
   9  23  -5     1952.47     2076.81    101.30 o
  11  23  -5      449.72      579.96     67.43 o
   1  25  -5     4968.66     4633.09    137.10 o
   3  25  -5      773.18      869.96     63.63 o
   5  25  -5      221.57      190.01     44.19 o
   7  25  -5      237.58      256.91     47.54 o
   9  25  -5      143.36      188.02     57.28 o
  11  25  -5     1343.86     1519.54     98.66 o
   1  27  -5      631.46      629.45     54.88 o
   3  27  -5      379.57      446.81     54.75 o
   5  27  -5       16.37       67.15     40.37 o
   7  27  -5      405.41      424.48     56.88 o
   9  27  -5      322.33      301.12     73.42 o
  11  27  -5       19.69        6.35     83.62 o
   1  29  -5      663.57      645.70     58.52 o
   3  29  -5      568.03      601.27     57.57 o
   5  29  -5     1134.54     1280.23     96.33 o
   7  29  -5      313.56      429.08     54.98 o
   9  29  -5      714.14      820.23     73.35 o
   1  31  -5      149.01      185.80     41.78 o
   3  31  -5      140.39      211.42     33.80 o
   5  31  -5      516.44      639.48     73.91 o
   7  31  -5        1.86      -46.38     46.38 o
   1  33  -5      340.41      236.37     47.49 o
   3  33  -5      106.38       68.89     42.43 o
   5  33  -5     1275.37     1285.96    121.46 o
   1  35  -5     1188.00     1332.32    169.05 o
   4   0  -4    74901.48    74025.61    428.35 o
   8   0  -4     7615.87     7646.06    114.10 o
  12   0  -4      497.12      533.52     67.25 o
  16   0  -4      246.99      236.29     79.32 o
   2   2  -4     3853.86     3819.36     36.59 o
   4   2  -4    19199.93    20639.39    131.01 o
   6   2  -4    13125.03    13449.62    110.71 o
   8   2  -4    21673.31    21008.77    159.73 o
  10   2  -4     7816.90     7582.39    115.47 o
  12   2  -4     3294.24     3499.89     94.76 o
  14   2  -4     2034.53     1996.60     83.13 o
  16   2  -4      985.95     1033.00    100.74 o
   0   4  -4    50739.34    58467.20   1166.30 o
   2   4  -4    10079.52    10002.94     77.68 o
   4   4  -4     3840.70     4718.93     52.73 o
   6   4  -4     1864.65     1675.21     37.28 o
   8   4  -4     1567.79     1513.68     42.08 o
  10   4  -4      698.45      657.57     36.92 o
  12   4  -4      816.19      825.41     59.12 o
  14   4  -4      484.83      551.45     65.23 o
  16   4  -4      304.42      450.23     68.09 o
   2   6  -4     2972.71     2810.73     40.00 o
   4   6  -4      835.69      844.31     23.97 o
   6   6  -4    18732.82    19983.08    137.08 o
   8   6  -4     2388.85     2444.60     61.34 o
  10   6  -4    10967.38    10447.98    150.25 o
  12   6  -4     2421.36     2410.75    133.43 o
  14   6  -4     4303.98     4282.86    154.50 o
  16   6  -4      640.17      635.38     86.97 o
   0   8  -4   110769.69   112797.16    681.30 o
   2   8  -4     5932.14     5223.14     62.91 o
   4   8  -4     6585.83     6246.82     66.74 o
   6   8  -4     1068.89      937.23     27.46 o
   8   8  -4     1257.04     1287.99     42.62 o
  10   8  -4     1568.41     1421.90     78.35 o
  12   8  -4     1120.81     1161.66     78.36 o
  14   8  -4      151.65      126.10     61.07 o
  16   8  -4     2081.37     2407.99    130.42 o
   2  10  -4      764.50      792.46     23.31 o
   4  10  -4      349.28      331.73     16.85 o
   6  10  -4    15578.15    16447.65    126.51 o
   8  10  -4     1529.13     1562.09     66.22 o
  10  10  -4     5337.94     5141.76    128.13 o
  12  10  -4      122.08      152.76     41.88 o
  14  10  -4     1324.32     1388.03     93.30 o
  16  10  -4      762.80      843.88    172.20 o
   0  12  -4    17697.58    17764.58    180.04 o
   2  12  -4     3696.36     3700.81     52.18 o
   4  12  -4     9026.26     8930.77     85.88 o
   6  12  -4     3243.54     3243.41     74.84 o
   8  12  -4     3884.40     3858.45    105.81 o
  10  12  -4     1056.69      868.04     59.39 o
  12  12  -4      716.35      723.35     68.25 o
  14  12  -4       71.36      129.35     49.45 o
  16  12  -4      294.04      328.28     67.69 o
   2  14  -4     3103.15     2762.63     47.31 o
   4  14  -4      467.61      413.52     25.70 o
   6  14  -4      880.36      890.81     54.03 o
   8  14  -4     1153.17     1010.85     60.24 o
  10  14  -4      537.30      485.90     49.62 o
  12  14  -4     3135.79     3386.94    135.84 o
  14  14  -4      339.12      307.68     58.09 o
   0  16  -4     3024.34     3028.60     72.55 o
   2  16  -4     6555.99     6850.67     90.51 o
   4  16  -4     6615.69     6606.67    104.05 o
   6  16  -4      317.21      278.99     50.73 o
   8  16  -4     1428.54     1366.88     71.25 o
  10  16  -4      177.90      188.19     45.47 o
  12  16  -4      566.60      599.63     68.41 o
  14  16  -4      247.62      260.80     57.25 o
   2  18  -4       71.89       80.12     20.35 o
   4  18  -4     1426.52     1339.20     56.22 o
   6  18  -4    38131.73    37554.50    387.40 o
   8  18  -4     1719.96     1622.80     94.06 o
  10  18  -4     1572.98     1515.47     80.75 o
  12  18  -4     1675.62     1736.15    149.86 o
  14  18  -4      594.47      640.30     76.89 o
   0  20  -4     2933.49     2731.23     76.85 o
   2  20  -4     9442.10     9303.09    146.24 o
   4  20  -4      497.19      473.70     39.83 o
   6  20  -4     7876.08     7325.81    162.34 o
   8  20  -4     2715.74     2643.80    103.71 o
  10  20  -4      320.71      339.70     48.51 o
  12  20  -4      117.51       49.99     44.87 o
   2  22  -4       24.98       40.06     21.93 o
   4  22  -4       35.87       50.17     26.72 o
   6  22  -4     8581.38     8836.64    181.03 o
   8  22  -4     1215.32     1222.93     73.91 o
  10  22  -4      376.01      374.25     52.12 o
  12  22  -4      176.74      163.07     49.55 o
   0  24  -4     2342.09     1876.98    117.96 o
   2  24  -4      903.63      843.54     66.46 o
   4  24  -4      196.08      252.88     37.03 o
   6  24  -4      612.51      724.56     58.75 o
   8  24  -4      811.46      773.66     62.93 o
  10  24  -4      775.44      714.45     66.02 o
  12  24  -4      284.11      391.62     74.49 o
   2  26  -4      463.38      315.72     61.83 o
   4  26  -4      700.06      620.26     53.61 o
   6  26  -4      197.17      275.39     47.46 o
   8  26  -4      918.01      787.12     68.89 o
  10  26  -4        1.37       19.73     46.18 o
  12  26  -4      746.14      587.41    162.37 o
   0  28  -4     7683.44     7290.57    258.96 o
   2  28  -4     1230.47     1249.03    113.24 o
   4  28  -4     2755.11     2659.37    109.45 o
   6  28  -4       63.35      110.39     41.24 o
   8  28  -4     1018.87     1066.91     78.45 o
  10  28  -4      612.63      706.23     70.51 o
   2  30  -4       61.03        5.99     32.59 o
   4  30  -4      198.60      182.28     42.62 o
   6  30  -4       70.21       18.42     58.89 o
   8  30  -4        6.04       43.46     46.88 o
   0  32  -4     1987.79     1946.56    284.04 o
   2  32  -4       97.86       92.94     40.12 o
   4  32  -4      149.43      159.01     49.32 o
   6  32  -4      105.24       98.77     52.43 o
   2  34  -4       81.16      124.59     52.29 o
   4  34  -4      317.23      266.35     44.10 o
   1   1  -3    43555.64    48351.03    190.72 o
   3   1  -3    14909.61    15428.17     97.11 o
   5   1  -3      854.37      716.60     20.90 o
   7   1  -3      542.54      511.39     22.12 o
   9   1  -3     2987.57     2996.26     66.52 o
  11   1  -3    23611.90    23523.01    247.01 o
  13   1  -3      760.31      809.63     47.10 o
  15   1  -3     1509.30     1518.75     75.95 o
  17   1  -3      262.54      153.99     63.27 o
   1   3  -3    27721.60    28773.30    185.17 o
   3   3  -3    18690.33    18739.38    105.38 o
   5   3  -3     1952.98     2086.84     38.95 o
   7   3  -3    11829.11    12421.72    116.46 o
   9   3  -3    12500.68    12476.02    142.42 o
  11   3  -3     5376.90     5249.09    109.24 o
  13   3  -3     4639.76     4620.16    132.98 o
  15   3  -3     1632.71     1678.49     87.88 o
  17   3  -3      782.76      960.89    124.72 o
   1   5  -3    27152.33    27403.57    144.46 o
   3   5  -3    28366.61    28607.40    154.88 o
   5   5  -3     3117.73     3119.08     41.92 o
   7   5  -3     6659.43     6200.77     84.28 o
   9   5  -3     2785.52     2675.03     68.68 o
  11   5  -3     3330.34     3360.63     95.46 o
  13   5  -3     2068.53     2259.94    133.68 o
  15   5  -3      765.19      840.53     78.30 o
  17   5  -3     1858.72     1798.83    102.16 o
   1   7  -3    16041.52    16462.48    104.69 o
   3   7  -3    10824.23    10972.95     82.83 o
   5   7  -3    43972.93    50766.99    254.72 o
   7   7  -3      734.66      737.59     33.90 o
   9   7  -3      137.77      109.04     22.89 o
  11   7  -3     1210.83     1197.91     75.54 o
  13   7  -3      275.32      310.01     50.24 o
  15   7  -3      582.48      616.71     70.91 o
  17   7  -3      383.86      415.39    101.81 o
   1   9  -3     1872.03     1643.31     29.74 o
   3   9  -3      823.36      734.31     25.62 o
   5   9  -3    19512.84    20812.81    136.35 o
   7   9  -3     3347.70     3598.71     85.82 o
   9   9  -3      421.86      448.60     40.00 o
  11   9  -3     3129.86     2831.69    115.22 o
  13   9  -3     1270.98     1214.18     85.42 o
  15   9  -3      828.92      778.34     77.60 o
  17   9  -3      620.41      905.46    132.64 o
   1  11  -3     3690.24     3905.12     49.60 o
   3  11  -3      524.55      614.92     19.71 o
   5  11  -3     4985.30     4732.98     65.64 o
   7  11  -3      402.06      460.07     36.23 o
   9  11  -3     1016.97     1003.24     56.39 o
  11  11  -3     4459.85     3995.34    117.15 o
  13  11  -3     1139.80     1030.84     80.70 o
  15  11  -3      580.35      562.60     78.80 o
   1  13  -3     4946.59     5398.13     62.30 o
   3  13  -3     2081.83     2112.35     37.36 o
   5  13  -3     2356.91     2299.99     61.35 o
   7  13  -3        7.87       -4.71     24.20 o
   9  13  -3      321.88      287.99     38.13 o
  11  13  -3     3001.65     2806.22    224.48 o
  13  13  -3     1732.63     1810.16    103.56 o
  15  13  -3     1329.46     1412.32    102.80 o
   1  15  -3     3423.61     3521.09     52.32 o
   3  15  -3     2979.84     2970.79     50.09 o
   5  15  -3     3029.79     3010.51     76.09 o
   7  15  -3     2334.50     2361.67     86.88 o
   9  15  -3      200.94      255.31     40.09 o
  11  15  -3     3326.26     2940.00    107.67 o
  13  15  -3      178.85      150.45     43.48 o
  15  15  -3       91.59      188.22     53.94 o
   1  17  -3     3575.86     3188.67     56.40 o
   3  17  -3     2862.17     2765.51     72.62 o
   5  17  -3    21865.30    21783.40    231.22 o
   7  17  -3     3397.83     3339.45    103.43 o
   9  17  -3      473.45      573.32     49.57 o
  11  17  -3      761.95      770.56     92.88 o
  13  17  -3      157.25      155.30     61.65 o
  15  17  -3     1167.92     1104.24     93.03 o
   1  19  -3     1318.27     1454.86     57.47 o
   3  19  -3     6749.04     6716.95    120.47 o
   5  19  -3    10676.78    10175.48    157.50 o
   7  19  -3     1555.57     1425.37     71.89 o
   9  19  -3      373.95      440.03     47.18 o
  11  19  -3      249.25      281.19     43.17 o
  13  19  -3      319.46      367.08     55.87 o
   1  21  -3     1409.69     1477.36     56.99 o
   3  21  -3     7607.55     7579.51    134.37 o
   5  21  -3    26041.53    25258.41    274.25 o
   7  21  -3      470.12      503.94     49.46 o
   9  21  -3     2425.64     2482.61    102.15 o
  11  21  -3      118.22      166.28     41.52 o
  13  21  -3     1457.27     1518.89    106.41 o
   1  23  -3     5890.02     5645.86    139.81 o
   3  23  -3     1322.76     1321.50     58.58 o
   5  23  -3     8351.23     8042.72    152.12 o
   7  23  -3     3653.77     3400.87    116.45 o
   9  23  -3     1996.21     1816.97    105.21 o
  11  23  -3      130.27       70.58     38.99 o
  13  23  -3       41.56       15.88     51.65 o
   1  25  -3     2422.02     2263.70     92.50 o
   3  25  -3        3.13       -7.83     29.22 o
   5  25  -3      539.84      578.63     47.28 o
   7  25  -3      727.25      699.78     70.41 o
   9  25  -3      172.88      206.35     41.94 o
  11  25  -3     1109.37     1316.93     85.17 o
   1  27  -3     1805.36     1586.00     80.50 o
   3  27  -3        1.83      -12.93     27.89 o
   5  27  -3       46.84       80.83     34.79 o
   7  27  -3      152.05      182.60     42.94 o
   9  27  -3       86.10       89.54     66.50 o
  11  27  -3       26.38      115.53     49.08 o
   1  29  -3      246.66      326.39     43.15 o
   3  29  -3      247.98      384.52     48.32 o
   5  29  -3      662.87      786.62     76.78 o
   7  29  -3      322.92      450.64     57.07 o
   9  29  -3      294.83      367.26     58.15 o
   1  31  -3       52.32       20.90     31.65 o
   3  31  -3      250.89      191.79     39.72 o
   5  31  -3     1848.91     1852.10    112.71 o
   7  31  -3      247.34      334.82     62.56 o
   9  31  -3      442.87      558.43    136.73 o
   1  33  -3      316.95      194.56     49.70 o
   3  33  -3       73.57       98.86     60.05 o
   5  33  -3     1155.89     1284.88    101.64 o
   1  35  -3      890.04      891.48     75.03 o
   3  35  -3      570.72      730.55     73.18 o
   2   0  -2    10496.16    10907.53     86.53 o
   6   0  -2    40080.82    40270.21    356.50 o
  10   0  -2    36951.07    36311.51    509.02 o
  14   0  -2      592.66      579.52     62.55 o
   0   2  -2    28907.39    31585.99    204.70 o
   2   2  -2    42404.02    46086.15    210.98 o
   4   2  -2    37237.54    40052.72    198.32 o
   6   2  -2     6967.68     7274.46     86.57 o
   8   2  -2    11833.68    11788.76    126.86 o
  10   2  -2     4999.86     4761.55     98.11 o
  12   2  -2     1331.42     1230.52     58.47 o
  14   2  -2        0.32       56.79     34.47 o
  16   2  -2      261.33      388.07     67.70 o
   2   4  -2     1764.89     1918.51     25.63 o
   4   4  -2    32703.05    35071.62    193.08 o
   6   4  -2    39848.26    46822.41    286.43 o
   8   4  -2       93.12      127.76     21.67 o
  10   4  -2     3908.03     3660.66     85.81 o
  12   4  -2    10061.87     9814.09    208.63 o
  14   4  -2      494.16      518.82     60.22 o
  16   4  -2     1493.97     1637.50    174.25 o
   0   6  -2    39394.63    42193.77    277.50 o
   2   6  -2     2228.06     2303.25     29.66 o
   4   6  -2    13175.72    13149.17     90.49 o
   6   6  -2    40041.72    43704.76    299.38 o
   8   6  -2     4386.16     4451.35    119.92 o
  10   6  -2     2238.53     2074.90     77.82 o
  12   6  -2      514.65      516.29     55.23 o
  14   6  -2      975.79      992.20     77.95 o
  16   6  -2     2428.34     2454.01    172.07 o
   2   8  -2     1161.35     1207.48     22.76 o
   4   8  -2     4945.91     5380.46     55.88 o
   6   8  -2    49340.60    55337.63    323.64 o
   8   8  -2      109.36       92.39     18.40 o
  10   8  -2     1484.33     1583.95     68.88 o
  12   8  -2     4290.78     4271.36    141.42 o
  14   8  -2      435.13      446.80     99.43 o
  16   8  -2     1678.62     1632.94    106.98 o
   0  10  -2   158398.41   172736.78    980.22 o
   2  10  -2     4209.67     4952.14     50.85 o
   4  10  -2    11726.80    12293.89     93.57 o
   6  10  -2      948.44     1131.50     32.82 o
   8  10  -2     1576.01     1623.56     64.28 o
  10  10  -2     3064.62     3274.51     98.41 o
  12  10  -2      479.28      420.97     52.17 o
  14  10  -2      315.51      282.14     49.84 o
  16  10  -2      165.19      219.60     63.49 o
   2  12  -2     1071.60     1277.52     28.09 o
   4  12  -2     1962.49     1737.00     37.60 o
   6  12  -2      676.97      694.90     35.56 o
   8  12  -2     7326.29     6519.64    134.89 o
  10  12  -2     2744.68     2459.69     88.36 o
  12  12  -2     3039.70     2520.12    178.72 o
  14  12  -2     3045.08     3001.34    131.46 o
  16  12  -2      133.19      116.13     47.51 o
   0  14  -2   129528.04   144893.39    943.85 o
   2  14  -2     5509.73     5492.72     64.00 o
   4  14  -2      593.07      616.49     33.80 o
   6  14  -2    11243.38    11222.51    147.91 o
   8  14  -2      372.43      497.42     42.80 o
  10  14  -2     4264.58     4084.76    118.73 o
  12  14  -2      536.11      449.92     54.90 o
  14  14  -2       10.67       65.66     39.51 o
  16  14  -2       91.60       23.78     78.77 o
   2  16  -2     1292.97     1349.15     37.76 o
   4  16  -2       86.03       47.28     19.80 o
   6  16  -2     1534.68     1598.93     59.33 o
   8  16  -2     1044.36      965.50     58.47 o
  10  16  -2     3670.17     3751.82    116.41 o
  12  16  -2     2677.22     2284.46    120.80 o
  14  16  -2     1084.14      957.24     76.52 o
   0  18  -2    12377.81    11080.05    204.55 o
   2  18  -2     9572.63     9102.29    133.75 o
   4  18  -2     2710.55     2604.55     73.36 o
   6  18  -2     1204.54     1164.25     64.22 o
   8  18  -2      372.51      432.72     44.26 o
  10  18  -2      207.21      198.27     38.68 o
  12  18  -2       49.26       35.88     38.28 o
  14  18  -2     1259.58     1378.14     96.38 o
   2  20  -2       44.64       53.25     19.91 o
   4  20  -2     1675.02     1580.60     61.00 o
   6  20  -2     2422.12     2502.35     91.60 o
   8  20  -2    13449.16    13042.37    252.96 o
  10  20  -2      172.42      233.81     75.13 o
  12  20  -2     1575.66     1747.51    134.81 o
  14  20  -2      171.05      212.00     56.94 o
   0  22  -2      200.16      324.24     94.00 o
   2  22  -2      244.90      243.11     30.00 o
   4  22  -2       91.64       50.15     27.25 o
   6  22  -2      756.89      860.43     59.63 o
   8  22  -2       19.48      -27.82     27.82 o
  10  22  -2       30.28       80.38     39.05 o
  12  22  -2       35.66       75.46     46.19 o
   2  24  -2     1100.27     1154.54     64.92 o
   4  24  -2      808.43      846.60     58.92 o
   6  24  -2      378.36      395.43     47.15 o
   8  24  -2      180.40      135.84     54.16 o
  10  24  -2     1995.47     2145.02    103.49 o
  12  24  -2     3272.22     3100.83    146.39 o
   0  26  -2     3656.02     3093.07    153.67 o
   2  26  -2     6286.29     5646.56    149.71 o
   4  26  -2      345.72      326.46     38.76 o
   6  26  -2     7417.33     7497.72    177.42 o
   8  26  -2      482.25      618.76     59.73 o
  10  26  -2      576.43      671.21     77.06 o
  12  26  -2      107.18      169.48     79.97 o
   2  28  -2      639.01      620.93     62.78 o
   4  28  -2      458.85      381.68     46.82 o
   6  28  -2     1655.95     1653.78    135.19 o
   8  28  -2      718.41      676.08     65.00 o
  10  28  -2     2275.82     2311.23    113.49 o
   0  30  -2      483.08      234.24     57.70 o
   2  30  -2      108.94       92.58     52.29 o
   4  30  -2       68.08       87.78     34.93 o
   6  30  -2      517.35      541.84     68.20 o
   8  30  -2      319.60      417.11     76.73 o
  10  30  -2      308.71      399.31    111.24 o
   2  32  -2      130.47      157.51     39.00 o
   4  32  -2       27.09       29.83     45.53 o
   6  32  -2     2918.31     3284.15    157.52 o
   8  32  -2      263.36      241.73     64.24 o
   0  34  -2      454.22      681.31     92.60 o
   2  34  -2       93.02      154.56     42.52 o
   4  34  -2       83.47      165.62     64.09 o
   6  34  -2     1044.80     1433.99    130.52 o
   2  36  -2       51.67       81.94     54.61 o
   1   1  -1    14772.08    16355.68     78.76 o
   3   1  -1    36321.20    36243.69    170.57 o
   5   1  -1    31588.86    34416.71    274.92 o
   7   1  -1     3955.57     3785.23     67.77 o
   9   1  -1      586.91      612.22     32.74 o
  11   1  -1    30202.34    30387.48    316.90 o
  13   1  -1     2393.48     2334.29     79.80 o
  15   1  -1     1198.29      974.51     86.74 o
  17   1  -1      788.58      708.54    103.38 o
   1   3  -1    12555.71    12951.80     74.97 o
   3   3  -1    70913.38    71622.38    350.95 o
   5   3  -1     6950.07     7193.15     78.10 o
   7   3  -1    17192.83    17440.59    150.33 o
   9   3  -1     7381.80     7157.07     99.75 o
  11   3  -1    11900.74    12100.73    167.63 o
  13   3  -1     5464.84     5664.69    163.47 o
  15   3  -1     1980.04     2022.25    139.67 o
  17   3  -1     2304.11     2206.32    129.23 o
   1   5  -1    88029.66    92414.75    376.51 o
   3   5  -1   108560.38   114511.33    499.87 o
   5   5  -1     1972.09     2036.70     36.39 o
   7   5  -1     3334.41     3022.35     73.81 o
   9   5  -1     4247.07     4206.25     83.40 o
  11   5  -1     1155.30     1123.80     56.52 o
  13   5  -1     1985.25     2058.46    101.20 o
  15   5  -1     1032.67     1039.39     88.93 o
  17   5  -1     1611.72     1555.76    106.20 o
   1   7  -1    37286.48    39093.04    182.71 o
   3   7  -1    25225.68    26083.84    163.93 o
   5   7  -1    81823.84    92048.08    504.93 o
   7   7  -1     3729.05     4127.99     59.95 o
   9   7  -1     6377.30     6445.11    104.91 o
  11   7  -1     1595.61     1533.04    124.00 o
  13   7  -1     2446.92     2309.67    107.24 o
  15   7  -1     1826.96     1907.98    132.17 o
  17   7  -1      874.85      977.26    104.54 o
   1   9  -1    18405.50    17866.07    113.58 o
   3   9  -1    23341.87    23161.34    186.22 o
   5   9  -1    16190.00    17607.19    136.33 o
   7   9  -1      742.27      670.89     26.24 o
   9   9  -1      345.29      397.27     34.75 o
  11   9  -1     1502.92     1555.34     82.54 o
  13   9  -1     1480.31     1300.46     83.61 o
  15   9  -1      990.35     1038.13    112.45 o
  17   9  -1      103.80      -80.26     80.26 o
   1  11  -1     7509.95     7484.04     78.05 o
   3  11  -1     1514.05     1502.71     43.49 o
   5  11  -1    13692.18    13418.56    147.29 o
   7  11  -1     7361.66     7722.82    112.58 o
   9  11  -1     9070.79     9231.20    161.83 o
  11  11  -1     8601.21     7307.31    178.08 o
  13  11  -1     4964.30     4395.15    202.59 o
  15  11  -1     2441.82     2568.08    124.62 o
  17  11  -1      193.68      458.49    112.95 o
   1  13  -1     2552.57     3209.49     53.36 o
   3  13  -1     1322.68     1161.51     42.17 o
   5  13  -1     8792.20     9203.89    125.34 o
   7  13  -1     3073.50     3187.16     90.54 o
   9  13  -1      515.83      648.36     76.95 o
  11  13  -1     1259.67     1073.21     70.92 o
  13  13  -1      283.57      358.05     50.91 o
  15  13  -1      972.56      874.06     78.25 o
   1  15  -1    10521.36    10504.59    108.25 o
   3  15  -1     6771.23     6909.53    108.54 o
   5  15  -1      340.56      387.14     35.07 o
   7  15  -1     5421.81     5579.45    125.58 o
   9  15  -1        1.01       -6.41     26.02 o
  11  15  -1     9399.97     8563.38    206.37 o
  13  15  -1      945.08      811.89     71.40 o
  15  15  -1      867.96     1003.98     83.34 o
   1  17  -1     8946.64     8269.55    100.68 o
   3  17  -1     3156.13     3089.18     84.80 o
   5  17  -1    27521.40    27755.72    261.76 o
   7  17  -1      602.89      534.03     45.87 o
   9  17  -1      244.83      252.33     37.36 o
  11  17  -1      997.04     1122.35     71.40 o
  13  17  -1      428.25      349.59     52.99 o
  15  17  -1      492.43      659.95     72.23 o
   1  19  -1     1273.29     1424.07     52.02 o
   3  19  -1     9851.13     9950.45    146.08 o
   5  19  -1    12672.79    12530.72    173.33 o
   7  19  -1     2949.35     3046.47     98.89 o
   9  19  -1      613.32      554.94     51.77 o
  11  19  -1     2319.31     2406.68    100.91 o
  13  19  -1     1185.41     1213.41     92.65 o
   1  21  -1     2267.89     2291.99     69.13 o
   3  21  -1    10918.74    10888.39    161.51 o
   5  21  -1    23202.68    22234.43    249.10 o
   7  21  -1     2836.93     2708.68     98.12 o
   9  21  -1     1010.72     1019.26     67.72 o
  11  21  -1     1004.80     1058.65    115.46 o
  13  21  -1     1161.02     1373.03     99.84 o
   1  23  -1     5418.44     4952.53    127.15 o
   3  23  -1     3354.76     3336.07     91.39 o
   5  23  -1    11205.28    11078.35    176.99 o
   7  23  -1     2157.43     2241.13     97.07 o
   9  23  -1     3928.05     3679.71    125.58 o
  11  23  -1      585.22      585.50     66.60 o
  13  23  -1      657.88      602.01     74.45 o
   1  25  -1     4973.28     4533.61    127.66 o
   3  25  -1      130.53      159.22     34.42 o
   5  25  -1      817.09      751.68     51.99 o
   7  25  -1      931.82      894.46     85.70 o
   9  25  -1      643.61      553.16     67.84 o
  11  25  -1     2510.75     2797.66    121.46 o
   1  27  -1     1799.86     1505.04     77.67 o
   3  27  -1       95.44       59.80     30.95 o
   5  27  -1       93.58       62.74     33.80 o
   7  27  -1      760.63      810.05     66.77 o
   9  27  -1      534.10      599.31     62.59 o
  11  27  -1       51.27       29.92     47.63 o
   1  29  -1      493.36      486.26     50.22 o
   3  29  -1      356.50      475.86     48.71 o
   5  29  -1     1823.38     1967.93     95.85 o
   7  29  -1      291.25      461.77     57.12 o
   9  29  -1     1337.66     1497.20     94.67 o
  11  29  -1      867.27     1198.98    205.47 o
   1  31  -1      264.10      228.99     42.66 o
   3  31  -1      107.47      113.22     37.94 o
   5  31  -1      787.69     1031.84     87.16 o
   7  31  -1       40.09       66.60     52.24 o
   9  31  -1      126.81      244.34     55.29 o
   1  33  -1      553.76      498.72     59.10 o
   3  33  -1      214.62      192.87     56.74 o
   5  33  -1     1728.06     1764.24    113.93 o
   7  33  -1     1036.15     1072.95     95.31 o
   1  35  -1     1002.66     1110.62     79.70 o
   3  35  -1      408.04      814.94     68.49 o
   5  35  -1       54.50      178.62    228.31 o
   4   0   0   403249.69   354800.78  18919.92 o
   8   0   0    23862.53    23893.50    249.60 o
  12   0   0     1122.99     1040.39     89.73 o
  16   0   0       29.93        8.92     53.13 o
   2   2   0     2579.37     2588.63     34.63 o
   4   2   0      864.70      852.60     20.96 o
   6   2   0    21105.10    21503.99    209.45 o
   8   2   0    13402.85    13704.29    123.01 o
  10   2   0    11447.37    11051.39    166.96 o
  12   2   0     6215.09     6564.44    126.93 o
  14   2   0     3316.94     3207.47    127.15 o
  16   2   0     1256.94     1352.31    114.51 o
   0   4   0   276264.69   233037.08   2541.37 o
   2   4   0    53133.62    59290.52    331.63 o
   4   4   0     9868.76     8062.68     72.41 o
   6   4   0    10118.79    10048.34     93.67 o
   8   4   0      116.63       51.29     20.06 o
  10   4   0      691.11      642.83     42.37 o
  12   4   0     1126.07     1152.04     75.90 o
  14   4   0      662.93      564.39     57.80 o
  16   4   0       37.70       51.80     41.92 o
   2   6   0      895.15      692.66     26.09 o
   4   6   0    20298.65    22704.20    148.71 o
   6   6   0    12617.36    14070.87    119.68 o
   8   6   0    14878.45    15945.93    162.42 o
  10   6   0    14597.20    14269.43    191.11 o
  12   6   0     1863.97     1701.87     98.39 o
  14   6   0     7262.71     7118.19    191.11 o
  16   6   0      516.52      531.29     59.40 o
   0   8   0   144218.84   137930.55    920.70 o
   2   8   0    85705.98    83484.77    471.01 o
   4   8   0     3180.38     2328.83     72.60 o
   6   8   0     7174.27     6127.79     74.22 o
   8   8   0     1086.62     1128.61     40.89 o
  10   8   0     1147.96     1132.42     67.26 o
  12   8   0     1021.89      982.40    156.42 o
  14   8   0      110.22       88.51     37.06 o
  16   8   0     2459.36     2891.80    135.68 o
   2  10   0     1916.47     2222.75     53.35 o
   4  10   0     2145.04     1639.99     45.86 o
   6  10   0     4955.53     5198.36     66.65 o
   8  10   0     6829.15     7265.98    132.91 o
  10  10   0     2475.30     2344.64     86.72 o
  12  10   0      555.59      744.42     60.93 o
  14  10   0     1362.28     1585.78     95.00 o
  16  10   0     2117.64     2185.55    119.46 o
   0  12   0    29540.05    28222.78    264.57 o
   2  12   0    63429.87    67144.62    366.27 o
   4  12   0    18898.04    18929.73    181.04 o
   6  12   0      235.38      269.67     27.18 o
   8  12   0     8602.04     8694.31    152.82 o
  10  12   0     1067.78      941.46     55.09 o
  12  12   0     1727.75     1658.53     92.02 o
  14  12   0        0.36       49.49     38.11 o
  16  12   0      237.64      296.50     55.15 o
   2  14   0     7833.20     7151.68     80.63 o
   4  14   0       57.76      124.39     19.64 o
   6  14   0     6657.50     6292.65    123.16 o
   8  14   0     2760.47     2407.43     81.82 o
  10  14   0      493.60      680.58     49.87 o
  12  14   0     6633.90     7077.19    193.63 o
  14  14   0     1219.04     1148.61     94.80 o
  16  14   0     3219.05     3331.78    225.74 o
   0  16   0    12086.11    13308.76    180.40 o
   2  16   0     1812.21     2074.30     44.60 o
   4  16   0    13628.44    13900.25    166.73 o
   6  16   0      551.75      366.42     32.66 o
   8  16   0     2310.81     2145.69     80.18 o
  10  16   0       23.55       51.19     30.20 o
  12  16   0      584.07      631.37     64.08 o
  14  16   0       52.20       64.03     43.18 o
   2  18   0      422.16      373.33     30.83 o
   4  18   0      204.94      178.40     26.30 o
   6  18   0    81300.90    82359.09    567.80 o
   8  18   0     1222.32     1139.67     62.81 o
  10  18   0     6234.52     6050.17    150.19 o
  12  18   0     1930.82     1762.16    156.30 o
  14  18   0     1837.35     2021.00    115.21 o
   0  20   0      825.72      816.85    165.39 o
   2  20   0     9923.38     9444.91    140.21 o
   4  20   0      939.95      897.36     47.49 o
   6  20   0     9583.61     9111.72    149.21 o
   8  20   0     4120.72     3882.27    117.95 o
  10  20   0      206.06      304.72     41.37 o
  12  20   0      381.13      243.09     85.59 o
  14  20   0      920.88      899.35     91.74 o
   2  22   0       45.07      109.12     25.56 o
   4  22   0     1655.01     1511.46     63.64 o
   6  22   0    15477.49    15301.84    207.95 o
   8  22   0     5791.54     6064.00    151.84 o
  10  22   0     1503.86     1270.28     78.67 o
  12  22   0      471.74      442.65     66.33 o
  14  22   0      889.79     1052.07    223.85 o
   0  24   0      720.14      461.01     63.22 o
   2  24   0      525.44      508.14     45.75 o
   4  24   0       17.84       39.68     27.85 o
   6  24   0      692.78      806.93     54.98 o
   8  24   0     1210.54     1143.19     73.00 o
  10  24   0     1115.31      970.93     72.47 o
  12  24   0       84.31      136.88     71.95 o
   2  26   0      329.64      165.82     43.73 o
   4  26   0     2928.04     2528.70     86.66 o
   6  26   0      396.15      333.96     45.97 o
   8  26   0     3567.88     3342.58    120.78 o
  10  26   0        0.03       29.89     41.94 o
  12  26   0     2118.89     1710.12    114.32 o
   0  28   0     6396.56     5463.12    211.75 o
   2  28   0     2662.58     2877.23    129.88 o
   4  28   0     2566.55     2397.08     99.66 o
   6  28   0      303.02      336.87     50.43 o
   8  28   0     1578.77     1419.20     84.40 o
  10  28   0     1133.95     1458.85     91.47 o
   2  30   0       29.86       60.26     31.57 o
   4  30   0       46.00       84.32     71.64 o
   6  30   0      173.54       29.30     44.39 o
   8  30   0       68.38       61.04     45.96 o
  10  30   0      302.60      265.52     70.73 o
   0  32   0     1598.96     1610.73    124.78 o
   2  32   0      129.31      258.94     44.83 o
   4  32   0       44.52       17.17     46.39 o
   6  32   0      296.93      398.11     64.91 o
   8  32   0        2.69      110.27     55.17 o
   2  34   0      184.05      297.96     48.23 o
   4  34   0      262.56      397.50     44.22 o
   6  34   0      307.40      383.23    110.16 o
   0  36   0     3117.69     4197.68    218.37 o
   2  36   0      492.01      421.48     69.37 o
   4  36   0      228.55      324.73    106.64 o
   1   1   1    14443.27    16144.79    164.44 o
   3   1   1    36760.65    36708.44    285.59 o
   5   1   1    32173.15    34692.13    227.41 o
   7   1   1     4024.34     3803.24     62.70 o
   9   1   1      576.19      609.66     68.27 o
  11   1   1    30411.94    30565.71    314.22 o
  13   1   1     2349.30     2269.34     96.61 o
  15   1   1     1186.97     1196.11    102.32 o
  17   1   1      773.28      661.29     88.75 o
   1   3   1    12319.09    12678.80    128.83 o
   3   3   1    71129.16    71712.24    396.36 o
   5   3   1     6993.26     7277.30     78.01 o
   7   3   1    17123.20    17573.73    151.66 o
   9   3   1     7455.94     6928.07    137.54 o
  11   3   1    12114.38    11935.03    206.13 o
  13   3   1     5539.98     5532.36    160.77 o
  15   3   1     1977.16     2086.09    106.34 o
  17   3   1     2344.28     2542.33    163.54 o
   1   5   1    87954.46    91494.15    555.18 o
   3   5   1   108534.89   112894.34    607.52 o
   5   5   1     2129.31     2222.13     39.00 o
   7   5   1     3413.14     3017.53     53.22 o
   9   5   1     4385.04     4334.40    106.67 o
  11   5   1     1184.93     1180.75     70.21 o
  13   5   1     2008.00     2204.94    101.58 o
  15   5   1     1046.65     1095.09     79.21 o
  17   5   1     1575.45     1595.93    104.62 o
   1   7   1    37256.81    39017.81    295.60 o
   3   7   1    25636.69    26353.54    191.42 o
   5   7   1    82020.88    92615.32    474.84 o
   7   7   1     3856.90     4293.25     64.16 o
   9   7   1     6297.01     6290.18    102.25 o
  11   7   1     1611.66     1467.39     76.44 o
  13   7   1     2392.37     2438.92    108.52 o
  15   7   1     1846.21     1858.60    102.78 o
  17   7   1      893.86     1003.04     84.53 o
   1   9   1    18677.10    18106.41    146.86 o
   3   9   1    23843.73    23313.93    185.19 o
   5   9   1    16081.46    17731.22    146.29 o
   7   9   1      832.48      719.40     28.66 o
   9   9   1      353.22      357.79     32.30 o
  11   9   1     1516.23     1514.20     84.91 o
  13   9   1     1518.68     1590.46     89.35 o
  15   9   1      988.63      981.70     78.04 o
  17   9   1      103.69       67.13     60.32 o
   1  11   1     7628.36     7513.24     77.50 o
   3  11   1     1518.78     1517.57     43.82 o
   5  11   1    13617.32    13328.70    147.78 o
   7  11   1     7321.67     7710.61    115.76 o
   9  11   1     9171.72     9070.75    156.54 o
  11  11   1     8591.46     7076.37    234.11 o
  13  11   1     4995.90     4473.65    151.91 o
  15  11   1     2438.93     2345.88    119.02 o
  17  11   1      187.15      315.07    106.64 o
   1  13   1     2574.12     3330.14     54.29 o
   3  13   1     1370.59     1123.58     57.54 o
   5  13   1     8989.95     9094.71    124.95 o
   7  13   1     3203.30     3249.74     78.61 o
   9  13   1      545.72      633.70     45.09 o
  11  13   1     1203.41      961.61     68.21 o
  13  13   1      280.33      280.18     48.90 o
  15  13   1      956.28      913.86    114.93 o
   1  15   1    10423.06    10346.09    107.70 o
   3  15   1     6815.16     6813.05    106.91 o
   5  15   1      317.75      366.46     30.07 o
   7  15   1     5521.68     5715.55    108.69 o
   9  15   1        0.75        6.41     23.71 o
  11  15   1     9518.64     8755.78    207.08 o
  13  15   1      959.14      939.96     75.29 o
  15  15   1      872.07      943.36     82.93 o
   1  17   1     9042.92     8151.92     99.21 o
   3  17   1     3183.64     3190.08     76.36 o
   5  17   1    27403.96    27309.30    259.25 o
   7  17   1      595.73      548.16     40.48 o
   9  17   1      277.98      239.31     37.13 o
  11  17   1     1022.50     1039.12     76.76 o
  13  17   1      448.46      460.62    107.48 o
  15  17   1      499.59      608.67     69.82 o
   1  19   1     1216.90     1399.17     51.81 o
   3  19   1     9707.01     9568.97    142.43 o
   5  19   1    12620.26    12668.38    191.51 o
   7  19   1     3055.76     2890.37     84.74 o
   9  19   1      601.41      604.34     51.19 o
  11  19   1     2333.23     2265.72    110.41 o
  13  19   1     1186.35     1214.79     91.18 o
  15  19   1      728.43      648.85     90.62 o
   1  21   1     2309.01     2374.16     78.97 o
   3  21   1    11004.42    11039.27    158.96 o
   5  21   1    23158.06    22424.08    248.22 o
   7  21   1     2912.42     2728.76     96.57 o
   9  21   1      997.66     1037.11     67.13 o
  11  21   1     1029.18     1331.30     91.25 o
  13  21   1     1144.40     1257.46     95.20 o
   1  23   1     5427.98     5008.47    148.77 o
   3  23   1     3407.98     3288.60     90.35 o
   5  23   1    11125.33    11133.05    174.80 o
   7  23   1     2145.09     2246.87    100.29 o
   9  23   1     3904.90     3913.19    126.04 o
  11  23   1      592.71      723.09     72.34 o
  13  23   1      670.04      658.71     76.03 o
   1  25   1     4908.27     4405.90    123.44 o
   3  25   1      139.00      128.60     30.60 o
   5  25   1      799.08      807.67     51.74 o
   7  25   1      961.76      886.12     84.30 o
   9  25   1      649.26      666.80     61.74 o
  11  25   1     2568.05     2991.87    122.59 o
  13  25   1      124.96      113.37    104.03 o
   1  27   1     1748.88     1545.52     82.23 o
   3  27   1      109.57      124.76     35.56 o
   5  27   1       83.28      126.47     50.62 o
   7  27   1      789.16      878.61     68.07 o
   9  27   1      538.73      706.08     66.11 o
  11  27   1       54.66       21.18     46.19 o
   1  29   1      501.74      450.55     49.04 o
   3  29   1      361.85      398.37     83.39 o
   5  29   1     1824.96     2065.10     96.99 o
   7  29   1      286.54      244.94     49.04 o
   9  29   1     1347.52     1559.30     93.40 o
  11  29   1      869.73     1093.26    122.31 o
   1  31   1      274.09      293.42     54.91 o
   3  31   1      106.14       85.07     57.33 o
   5  31   1      775.58     1042.33     75.10 o
   7  31   1       37.13      -34.91     49.88 o
   9  31   1      123.15       80.90     50.98 o
   1  33   1      543.68      590.72     58.14 o
   3  33   1      207.83       71.49     42.91 o
   5  33   1     1736.88     1982.97    120.86 o
   7  33   1     1047.78      963.62     93.30 o
   1  35   1      998.29     1106.79     80.91 o
   3  35   1      397.85      507.71     57.91 o
   5  35   1       51.62       46.95     65.87 o
   2   0   2    10638.01    10786.41    129.99 o
   6   0   2    40136.16    40606.74    433.00 o
  10   0   2    36830.24    36512.98    480.44 o
  14   0   2      586.28      527.96     96.23 o
   0   2   2    29104.11    31936.94    456.26 o
   2   2   2    42816.32    46462.95    350.58 o
   4   2   2    37374.73    39504.10    354.27 o
   6   2   2     7231.06     7354.77     84.66 o
   8   2   2    11837.17    11898.26    147.77 o
  10   2   2     5004.56     4815.88    118.85 o
  12   2   2     1330.33     1203.57     69.61 o
  14   2   2        0.36       35.12     35.02 o
  16   2   2      261.40      453.66    105.90 o
   2   4   2     1778.17     1972.43     38.79 o
   4   4   2    32844.02    35191.14    262.30 o
   6   4   2    39949.30    46575.15    301.74 o
   8   4   2      125.32      166.61     26.99 o
  10   4   2     3847.21     3602.88     92.79 o
  12   4   2    10013.19     9862.44    206.80 o
  14   4   2      473.43      421.41     54.16 o
  16   4   2     1483.61     1834.77    113.78 o
   0   6   2    40243.29    43068.88    406.35 o
   2   6   2     2264.55     2362.80     47.26 o
   4   6   2    13580.77    13168.90    176.76 o
   6   6   2    40044.07    43388.88    265.90 o
   8   6   2     4563.64     4602.52     71.64 o
  10   6   2     2243.64     2172.43     88.22 o
  12   6   2      521.27      489.81     55.72 o
  14   6   2      975.34      940.63     73.89 o
  16   6   2     2424.16     2518.35    123.65 o
   2   8   2     1165.50     1236.65     37.92 o
   4   8   2     5011.15     5324.23     77.67 o
   6   8   2    49312.04    55310.88    324.07 o
   8   8   2      140.25      117.44     18.35 o
  10   8   2     1508.95     1529.34     76.58 o
  12   8   2     4257.84     4272.26    137.52 o
  14   8   2      452.57      324.89     49.10 o
  16   8   2     1682.24     1666.76    102.64 o
   0  10   2   158204.80   168438.84   2193.61 o
   2  10   2     4343.57     5015.16     84.29 o
   4  10   2    11786.02    12414.61    133.51 o
   6  10   2     1000.50     1190.23     33.70 o
   8  10   2     1645.84     1710.52     54.79 o
  10  10   2     3067.27     3229.92    115.70 o
  12  10   2      486.76      513.30     53.47 o
  14  10   2      313.67      238.21     46.30 o
  16  10   2      166.30      257.64     56.29 o
   2  12   2     1078.70     1335.89     41.78 o
   4  12   2     1980.01     1794.70     50.73 o
   6  12   2      736.22      793.89     38.38 o
   8  12   2     7309.22     6473.80    126.10 o
  10  12   2     2786.38     2581.12    115.77 o
  12  12   2     3036.98     2454.23    107.39 o
  14  12   2     3074.28     3200.88    135.10 o
  16  12   2      126.04      121.66     67.48 o
   0  14   2   129615.47   145656.81   1037.21 o
   2  14   2     5634.99     5614.08     90.03 o
   4  14   2      579.60      517.72     32.21 o
   6  14   2    11275.06    11093.17    147.81 o
   8  14   2      367.87      420.88     38.72 o
  10  14   2     4257.96     3886.22    128.19 o
  12  14   2      536.43      518.03     58.87 o
  14  14   2       11.13       67.58     39.68 o
  16  14   2       90.39      273.74     57.77 o
   2  16   2     1312.72     1335.84     38.30 o
   4  16   2       91.85      103.20     22.24 o
   6  16   2     1547.84     1570.75     57.20 o
   8  16   2     1072.05     1141.38     59.43 o
  10  16   2     3667.49     3542.03    109.05 o
  12  16   2     2693.70     2405.19    116.79 o
  14  16   2     1086.95      858.12     75.84 o
   0  18   2    12392.63    10780.19    169.38 o
   2  18   2     9607.91     8985.99    131.10 o
   4  18   2     2749.37     2520.43     71.86 o
   6  18   2     1237.93     1260.05     57.01 o
   8  18   2      361.95      465.80     46.79 o
  10  18   2      211.53      254.96     40.68 o
  12  18   2       49.54       25.86     44.45 o
  14  18   2     1259.31     1320.84     93.07 o
   2  20   2       44.59       29.36     23.40 o
   4  20   2     1740.01     1516.06     60.70 o
   6  20   2     2426.47     2511.08     80.59 o
   8  20   2    13467.44    13043.77    217.26 o
  10  20   2      172.41      219.63     40.45 o
  12  20   2     1623.03     1760.02    104.43 o
  14  20   2      171.05      150.98     52.94 o
   0  22   2      226.64      403.87     88.98 o
   2  22   2      266.17      234.81     36.56 o
   4  22   2      116.14       75.93     28.56 o
   6  22   2      753.38      815.99     51.80 o
   8  22   2       15.95       -6.45     44.19 o
  10  22   2       29.22       46.31     53.84 o
  12  22   2       36.10       19.00     45.49 o
  14  22   2      301.00      325.18    131.71 o
   2  24   2     1098.62     1101.33     62.61 o
   4  24   2      815.20      850.90     52.09 o
   6  24   2      406.90      423.00     42.81 o
   8  24   2      187.55      134.42     38.52 o
  10  24   2     2010.42     2381.91    104.84 o
  12  24   2     3268.51     3536.37    153.07 o
   0  26   2     3652.73     3363.18    156.92 o
   2  26   2     6286.46     5759.26    172.39 o
   4  26   2      344.07      447.82     43.86 o
   6  26   2     7400.91     7700.47    157.15 o
   8  26   2      481.90      563.63     57.11 o
  10  26   2      576.30      668.09     63.63 o
  12  26   2      107.27      113.04     70.13 o
   2  28   2      636.61      711.80     55.76 o
   4  28   2      459.71      357.69     46.87 o
   6  28   2     1655.24     1597.69     77.61 o
   8  28   2      720.64      619.22     61.83 o
  10  28   2     2278.40     2205.77    123.80 o
   0  30   2      483.35      395.17     69.09 o
   2  30   2      112.75      134.23     37.13 o
   4  30   2       69.31       49.42     40.27 o
   6  30   2      522.37      494.31     84.55 o
   8  30   2      318.81      295.27     58.42 o
  10  30   2      307.38      354.03     60.97 o
   2  32   2      131.20      120.79     38.51 o
   4  32   2       30.39       11.72     43.76 o
   6  32   2     2917.78     3470.53    152.68 o
   8  32   2      267.33      293.65     64.85 o
   0  34   2      462.39      720.22     95.44 o
   2  34   2       93.14      180.02     43.96 o
   4  34   2       97.92       80.08     44.80 o
   6  34   2     1042.18     1726.95    192.08 o
   2  36   2       52.61       63.91     91.40 o
   1   1   3    44133.20    48307.45    476.74 o
   3   1   3    14646.93    15414.15    150.26 o
   5   1   3      765.29      642.65     57.48 o
   7   1   3      507.43      453.29     26.96 o
   9   1   3     3121.91     3054.57     78.03 o
  11   1   3    23338.31    23077.29    313.82 o
  13   1   3      756.35      776.52     62.19 o
  17   1   3      273.51      496.76    115.18 o
   1   3   3    28163.28    28999.72    240.40 o
   3   3   3    18706.27    18911.30    189.59 o
   5   3   3     1968.83     2082.47     57.31 o
   7   3   3    12064.26    12494.46    144.32 o
   9   3   3    12394.60    12133.99    162.66 o
  11   3   3     5206.94     5027.47    141.28 o
  13   3   3     4540.04     4549.04    145.71 o
  15   3   3     1610.22     1539.73     99.99 o
  17   3   3      751.03      780.99    132.27 o
   1   5   3    27375.26    27776.06    199.58 o
   3   5   3    28461.73    28697.26    275.97 o
   5   5   3     3287.30     3257.40     65.91 o
   7   5   3     6698.01     6329.16     92.30 o
   9   5   3     2749.47     2597.92     65.17 o
  11   5   3     3280.10     3421.38    116.80 o
  13   5   3     2034.33     2092.80    100.58 o
  15   5   3      749.66      854.12     72.00 o
  17   5   3     1888.15     2116.69    150.93 o
   1   7   3    15767.75    16196.49    144.80 o
   3   7   3    10644.03    10732.41    121.79 o
   5   7   3    43502.56    50021.01    376.54 o
   7   7   3      680.21      722.62     30.58 o
   9   7   3      143.53      182.57     26.54 o
  11   7   3     1175.53     1188.04     70.07 o
  13   7   3      291.68      406.99     50.00 o
  15   7   3      556.91      596.45     62.73 o
  17   7   3      365.32      436.00     63.61 o
   1   9   3     1782.16     1568.26     42.99 o
   3   9   3      742.00      697.78     32.73 o
   5   9   3    19610.77    20565.25    207.85 o
   7   9   3     3500.54     3722.37     64.60 o
   9   9   3      433.78      477.37     43.56 o
  11   9   3     3151.67     3068.99    142.14 o
  13   9   3     1249.45     1220.86     80.38 o
  15   9   3      824.78      992.77    114.55 o
  17   9   3      643.33      832.37     99.36 o
   1  11   3     3527.99     3877.06     74.96 o
   3  11   3      519.24      592.49     32.64 o
   5  11   3     4979.30     4766.78     83.25 o
   7  11   3      400.36      508.35     41.77 o
   9  11   3      969.60     1017.13     52.08 o
  11  11   3     4408.06     3681.88    126.19 o
  13  11   3     1109.61     1184.66     79.20 o
  15  11   3      567.96      682.73     68.52 o
   1  13   3     5105.95     5561.92     96.66 o
   3  13   3     2163.58     2107.36     62.21 o
   5  13   3     2266.79     2208.44     61.04 o
   7  13   3        8.37       29.33     20.51 o
   9  13   3      317.02      349.73     36.86 o
  11  13   3     3098.37     3088.09    118.62 o
  13  13   3     1756.01     1671.27     94.65 o
  15  13   3     1338.67     1482.72    101.01 o
   1  15   3     3465.44     3533.36     83.18 o
   3  15   3     2867.39     2851.32     68.47 o
   5  15   3     3101.91     3039.69     74.60 o
   7  15   3     2230.53     2245.82     69.48 o
   9  15   3      217.76      282.10     39.15 o
  11  15   3     3229.88     2906.05    113.87 o
  13  15   3      161.99       44.40     39.55 o
  15  15   3       91.92      272.61    109.40 o
   1  17   3     3591.97     3240.44     73.24 o
   3  17   3     2831.58     2931.04     73.74 o
   5  17   3    21924.64    22177.83    229.05 o
   7  17   3     3417.63     3147.73     85.72 o
   9  17   3      523.17      610.08     77.70 o
  11  17   3      767.42      821.19     67.98 o
  13  17   3      150.09      159.56     45.99 o
  15  17   3     1177.18     1242.72     94.70 o
   1  19   3     1366.58     1506.01     46.40 o
   3  19   3     6796.48     6943.60    120.14 o
   5  19   3    10645.49    10161.45    153.95 o
   7  19   3     1498.90     1396.79     60.98 o
   9  19   3      388.48      416.41     46.04 o
  11  19   3      244.56      289.60     53.46 o
  13  19   3      312.40      308.95     56.35 o
  15  19   3       45.73       83.30     65.60 o
   1  21   3     1404.68     1557.70     60.89 o
   3  21   3     7494.22     7465.88    130.21 o
   5  21   3    26033.65    25969.33    270.79 o
   7  21   3      432.21      492.80     49.39 o
   9  21   3     2460.73     2510.58     99.02 o
  11  21   3      115.05      132.77     50.82 o
  13  21   3     1479.71     1498.15    102.48 o
   1  23   3     5873.75     5479.14    131.16 o
   3  23   3     1285.14     1325.60     59.41 o
   5  23   3     8398.41     8323.31    149.17 o
   7  23   3     3663.87     3329.77     99.06 o
   9  23   3     2025.13     1884.19     90.69 o
  11  23   3      132.16       85.33     66.32 o
  13  23   3       42.23       62.68     53.43 o
   1  25   3     2450.17     2332.54     91.62 o
   3  25   3        4.34        5.51     26.99 o
   5  25   3      556.95      518.56     43.62 o
   7  25   3      698.06      717.30     58.92 o
   9  25   3      175.28      173.60     44.92 o
  11  25   3     1066.54     1187.20    108.21 o
   1  27   3     1858.32     1648.48     80.25 o
   3  27   3        3.96        4.26     32.33 o
   5  27   3       54.71      101.68     35.50 o
   7  27   3      137.94      256.38     45.52 o
   9  27   3       83.54      195.64     57.17 o
  11  27   3       31.06       97.88     55.03 o
   1  29   3      235.39      311.55     42.46 o
   3  29   3      243.97      309.74     93.47 o
   5  29   3      649.36      840.90     66.93 o
   7  29   3      329.16      449.47    106.56 o
   9  29   3      289.56      434.91     81.75 o
   1  31   3       59.32       31.85     34.07 o
   3  31   3      257.86      350.05     61.77 o
   5  31   3     1863.25     2117.25    163.89 o
   7  31   3      263.23      385.66    148.98 o
   9  31   3      449.49      490.46    186.51 o
   1  33   3      316.02      278.90     67.82 o
   3  33   3       73.96      207.82     80.44 o
   5  33   3     1135.08     1202.68    134.73 o
   1  35   3      893.88     1015.23    113.45 o
   3  35   3      582.56      830.77    148.98 o
   4   0   4    74690.45    73865.92    958.22 o
  12   0   4      499.52      520.16     86.94 o
   2   2   4     3898.20     3858.33     97.02 o
   4   2   4    19280.30    20559.24    180.65 o
   6   2   4    13129.67    13318.08    134.90 o
   8   2   4    21537.72    20878.03    323.33 o
  10   2   4     7809.88     7686.69    156.14 o
  12   2   4     3390.80     3715.93    164.35 o
  14   2   4     2022.90     2106.30    166.46 o
  16   2   4      949.98     1063.73    148.98 o
   0   4   4    50186.87    58209.32    857.15 o
   2   4   4     9677.26     9775.53     99.52 o
   4   4   4     3814.30     4813.82     91.74 o
   6   4   4     1807.72     1631.07     40.63 o
   8   4   4     1624.04     1513.51     64.14 o
  10   4   4      676.40      721.74     51.59 o
  12   4   4      823.76      871.89     64.01 o
  14   4   4      485.61      400.70     52.77 o
  16   4   4      313.50      488.76     78.04 o
   2   6   4     2993.08     2822.73     50.64 o
   4   6   4      839.25      801.78     33.78 o
   6   6   4    18680.52    19763.27    204.31 o
   8   6   4     2403.40     2366.84     61.06 o
  10   6   4    10894.63    10710.47    165.68 o
  12   6   4     2413.27     2489.33    104.92 o
  14   6   4     4250.11     4477.96    155.15 o
  16   6   4      640.49      840.79     76.64 o
   0   8   4   110647.33   112575.76    977.49 o
   2   8   4     5659.62     5072.60     76.85 o
   4   8   4     6607.60     6341.68     98.88 o
   6   8   4     1158.04     1090.39     45.94 o
   8   8   4     1253.52     1271.88     47.96 o
  10   8   4     1596.77     1524.25     97.52 o
  12   8   4     1120.41     1154.93     72.36 o
  14   8   4      153.49      129.49     40.16 o
  16   8   4     2073.54     2521.27    129.33 o
   2  10   4      777.05      802.72     33.63 o
   4  10   4      320.57      272.81     24.57 o
   6  10   4    15491.87    16579.90    220.62 o
   8  10   4     1479.66     1603.75     55.93 o
  10  10   4     5256.38     4792.96    217.89 o
  12  10   4      145.25      206.34     39.26 o
  14  10   4     1288.71     1460.34     90.92 o
  16  10   4      755.03      797.95     77.93 o
   0  12   4    17388.53    18018.05    295.94 o
   2  12   4     3659.25     3631.52     76.17 o
   4  12   4     8864.53     8691.97    131.59 o
   6  12   4     3277.60     3445.23     83.32 o
   8  12   4     3841.09     3920.00     89.33 o
  10  12   4     1048.29      833.62     59.96 o
  12  12   4      713.12      771.75     65.15 o
  14  12   4       71.32       72.92     40.70 o
  16  12   4      293.82      411.09     59.19 o
   2  14   4     3093.93     2745.30     70.36 o
   4  14   4      507.91      509.27     35.45 o
   6  14   4      871.28      938.76     57.61 o
   8  14   4     1152.51     1114.11     51.30 o
  10  14   4      548.75      407.62     47.66 o
  12  14   4     3113.95     3357.03    136.68 o
  14  14   4      339.68      351.15     60.17 o
  16  14   4     1528.41     1711.81    133.79 o
   0  16   4     2921.15     3016.25    110.92 o
   2  16   4     6476.87     6547.74    119.76 o
   4  16   4     6574.73     6550.20    110.69 o
   6  16   4      317.74      304.95     55.94 o
   8  16   4     1425.84     1397.82     59.42 o
  10  16   4      173.30      232.32     52.35 o
  12  16   4      563.35      589.11     72.38 o
  14  16   4      246.88      258.41     76.67 o
   2  18   4       79.09      100.48     29.23 o
   4  18   4     1440.59     1342.66     54.99 o
   6  18   4    37928.73    37872.89    335.33 o
   8  18   4     1725.59     1686.02     66.75 o
  10  18   4     1558.49     1488.17     83.39 o
  12  18   4     1671.53     1690.73     98.26 o
  14  18   4      596.09      732.22     84.97 o
   0  20   4     2918.70     2759.70    121.05 o
   2  20   4     9480.96     9190.32    140.78 o
   4  20   4      497.83      400.55     38.41 o
   6  20   4     8017.13     7650.41    137.42 o
   8  20   4     2716.06     2565.55     94.15 o
  10  20   4      304.76      244.92     48.20 o
  12  20   4      118.46      199.64     61.68 o
  14  20   4      819.05      774.40     91.25 o
   2  22   4       26.28       14.18     26.47 o
   4  22   4       38.21        7.17     31.89 o
   6  22   4     8504.56     8952.10    156.66 o
   8  22   4     1199.81     1168.79     68.93 o
  10  22   4      364.05      452.15     56.83 o
  12  22   4      188.07      225.32     51.24 o
   0  24   4     2302.86     2014.15    143.41 o
   2  24   4      894.04     1013.47     87.37 o
   4  24   4      202.33      200.94     34.97 o
   6  24   4      616.83      751.80     52.44 o
   8  24   4      792.85      889.42     61.71 o
  10  24   4      777.75      591.12     73.04 o
  12  24   4      284.01      242.47     75.16 o
   2  26   4      463.26      428.81     51.49 o
   4  26   4      684.57      632.80     49.72 o
   6  26   4      196.15      189.63     43.73 o
   8  26   4      913.75      928.72     86.45 o
  10  26   4        1.69      -35.24     48.53 o
   0  28   4     7606.66     7110.64    386.78 o
   2  28   4     1227.71     1082.95    116.18 o
   4  28   4     2714.46     2661.75    256.73 o
   6  28   4       63.33      130.18     88.42 o
   8  28   4     1005.25      952.30    119.45 o
  10  28   4      610.99      516.87    105.48 o
   2  30   4       61.75      147.03     59.50 o
   4  30   4      199.71      194.54    115.73 o
   6  30   4       63.19      130.71     80.07 o
   8  30   4        4.75       45.39    114.81 o
   0  32   4     1989.32     2055.76    216.61 o
   2  32   4       94.69       60.14     73.94 o
   4  32   4      155.14      113.63     74.56 o
   6  32   4      103.78      254.88    146.76 o
   2  34   4       81.17      173.58     84.35 o
   4  34   4      314.94      286.63     85.10 o
   1   1   5    25077.57    28129.01    498.61 o
   3   1   5    15654.62    16529.40    229.05 o
   5   1   5     9938.14     9606.96    154.18 o
   7   1   5     6501.71     6522.49    172.03 o
   9   1   5     1443.41     1230.19    109.97 o
  11   1   5    22198.57    22178.03    358.21 o
  13   1   5     3403.54     3277.80    141.82 o
  17   1   5      801.21      681.42    135.61 o
   1   3   5     6112.45     7280.32    154.65 o
   3   3   5    24110.44    23691.82    239.66 o
   5   3   5     1538.77     1399.55     43.56 o
   7   3   5    19986.49    19822.28    240.36 o
   9   3   5     8320.77     7784.57    197.12 o
  11   3   5    14316.08    14696.62    239.90 o
  13   3   5     3109.05     3248.80    202.12 o
  15   3   5     1692.00     1833.65    128.21 o
  17   3   5     1884.93     2225.56    220.70 o
   1   5   5    50165.11    53050.30    426.24 o
   3   5   5    52478.90    54388.78    379.89 o
   5   5   5     2494.74     2303.20     59.05 o
   7   5   5     2208.74     1865.54     70.15 o
   9   5   5     4970.80     5017.46    110.35 o
  11   5   5      981.86      987.16    123.49 o
  13   5   5     2067.48     2141.33    101.94 o
  15   5   5     1031.82     1023.21     97.18 o
  17   5   5      961.22     1034.38    156.05 o
   1   7   5      677.05      525.49     20.53 o
   3   7   5     4038.09     3802.81     68.09 o
   5   7   5    29349.36    31821.42    276.47 o
   7   7   5     5448.00     5500.22    103.96 o
   9   7   5     3636.19     3328.49     91.08 o
  11   7   5     2698.59     2638.05    121.27 o
  13   7   5     1790.88     1769.48     94.16 o
  15   7   5     1485.33     1362.13     91.08 o
   1   9   5      328.36      297.40     19.45 o
   3   9   5     6179.70     6446.20     97.22 o
   5   9   5     2615.30     2672.58     68.82 o
   7   9   5      479.55      360.40     32.33 o
   9   9   5      487.93      434.95     38.71 o
  11   9   5     1478.68     1514.33     79.87 o
  13   9   5     1415.22     1505.71     86.95 o
  15   9   5      760.46      750.16     70.05 o
   1  11   5     2771.89     2848.28     60.85 o
   3  11   5      141.21      137.34     20.43 o
   5  11   5     7147.88     7334.54    120.68 o
   7  11   5     1846.18     1801.66     65.52 o
   9  11   5     8975.92     8421.90    151.63 o
  11  11   5     3810.60     3274.11    118.26 o
  13  11   5     4251.64     3874.00    140.92 o
  15  11   5     1179.43     1307.59     89.47 o
   1  13   5     1522.80     1506.56     71.47 o
   3  13   5     5630.50     5640.23    101.23 o
   5  13   5     1524.26     1428.74     68.22 o
   7  13   5     4007.84     3872.57    137.54 o
   9  13   5      200.75      241.82     90.45 o
  11  13   5      498.63      490.82     52.00 o
  13  13   5       88.91      139.54     63.81 o
  15  13   5      848.60      915.53     79.10 o
   1  15   5     7088.68     6909.94    144.65 o
   3  15   5     4177.87     4017.70     91.54 o
   5  15   5     1626.59     1489.34     60.10 o
   7  15   5     2003.36     2182.29     69.86 o
   9  15   5      938.24      939.92     56.12 o
  11  15   5     5254.03     4730.20    176.82 o
  13  15   5     1012.38      935.03     74.98 o
  15  15   5      344.20      322.20     66.75 o
   1  17   5     7491.71     7216.78    129.03 o
   3  17   5     3875.21     3792.14     94.92 o
   5  17   5    23526.01    24189.04    275.65 o
   7  17   5      265.95      218.50     35.60 o
   9  17   5      288.16      313.17     38.16 o
  11  17   5      344.31      331.49     49.70 o
  13  17   5      152.09      148.09     44.38 o
  15  17   5      344.86      507.91    111.47 o
   1  19   5      637.46      713.78     46.70 o
   3  19   5     2238.10     2224.58     77.88 o
   5  19   5     7189.04     7193.39    129.82 o
   7  19   5     5168.91     5064.92    112.84 o
   9  19   5       76.00      100.81     38.56 o
  11  19   5     1947.28     1907.24    138.39 o
  13  19   5      280.55      388.87     69.83 o
   1  21   5     4219.29     4318.47    109.51 o
   3  21   5     6250.32     6144.06    119.48 o
   5  21   5    18162.13    18135.37    222.58 o
   7  21   5     1330.47     1536.81     77.35 o
   9  21   5      721.91      682.78     69.47 o
  11  21   5      593.46      634.51     81.65 o
  13  21   5      780.73      837.84    164.96 o
   1  23   5     4074.03     4143.10    203.05 o
   3  23   5     3945.06     3622.34    134.31 o
   5  23   5     4746.48     4931.88    163.00 o
   7  23   5     1504.47     1540.79    100.09 o
   9  23   5     1918.72     1998.29    141.81 o
  11  23   5      459.59      460.35    130.78 o
   1  25   5     4906.46     4757.59    215.57 o
   3  25   5      758.79      977.31     80.69 o
   5  25   5      225.84      149.03     53.52 o
   7  25   5      231.91      289.05     64.89 o
   9  25   5      144.20      193.95     80.39 o
  11  25   5     1370.47     1533.74    197.29 o
   1  27   5      606.75      602.28     86.21 o
   3  27   5      372.25      424.79     85.88 o
   5  27   5       19.69       42.67     52.28 o
   7  27   5      404.69      451.98     73.04 o
   9  27   5      319.38      449.15    114.81 o
   1  29   5      666.87      655.89    128.00 o
   3  29   5      571.07      492.02     92.46 o
   5  29   5     1122.95     1169.53    124.34 o
   7  29   5      309.78      490.11    111.84 o
   9  29   5      715.11      573.13    253.40 o
   1  31   5      157.60      222.00    124.10 o
   3  31   5      133.39      213.69     80.05 o
   5  31   5      509.51      734.17    108.53 o
   7  31   5        1.77       62.04    111.10 o
   1  33   5      330.26      219.09     67.60 o
   3  33   5      102.04      277.69     85.44 o
   5  33   5     1268.39     1478.77    169.24 o
   2   0   6    28589.59    29224.73    529.08 o
   6   0   6    43618.57    45337.87    674.73 o
  10   0   6    26955.88    27069.76    620.11 o
   0   2   6     9679.57     9604.09    273.83 o
   2   2   6     7952.32     8068.26    178.54 o
   4   2   6    19200.05    19462.52    232.63 o
   6   2   6     5369.51     5161.82    103.68 o
   8   2   6     7364.72     7066.43    273.83 o
  10   2   6     8238.85     8200.02    312.47 o
  12   2   6     1523.80     1631.21     98.82 o
  14   2   6      164.84      257.49     79.88 o
  16   2   6      111.29      145.65     85.83 o
   2   4   6     2935.93     3158.04     63.67 o
   4   4   6     6829.74     7288.50    126.08 o
   6   4   6     9325.76     9907.18    130.71 o
   8   4   6     2507.76     2658.01    248.01 o
  10   4   6     3989.36     3744.37    117.42 o
  12   4   6     7574.63     7251.94    217.52 o
  14   4   6      384.82      445.36     74.31 o
  16   4   6     1376.47     1729.49    132.48 o
   0   6   6     5675.22     6261.67    220.33 o
   2   6   6     2281.82     2483.67     45.30 o
   4   6   6     7662.39     7280.20    104.76 o
   6   6   6    17444.65    18096.80    172.54 o
   8   6   6     5568.54     5420.89    160.36 o
  10   6   6     3103.07     3066.54     91.93 o
  12   6   6      336.13      380.16     46.38 o
  14   6   6      660.60      620.25     92.10 o
  16   6   6     1174.40     1340.02    117.17 o
   2   8   6      262.96      274.50     19.29 o
   4   8   6     4564.01     4571.88     83.41 o
   6   8   6    12984.06    13534.98    171.96 o
   8   8   6     6153.03     5706.74    132.71 o
  10   8   6      373.60      392.12     42.91 o
  12   8   6     3843.21     3812.08    131.48 o
  14   8   6      182.45      146.54     41.81 o
  16   8   6     1779.77     1837.84    134.37 o
   0  10   6    57329.98    62693.60    606.22 o
   2  10   6     7572.20     7625.13    101.75 o
   4  10   6     6534.13     6147.94    103.85 o
   6  10   6     2740.98     2701.62     74.50 o
   8  10   6     1577.30     1521.45     71.66 o
  10  10   6     2405.14     2528.76     97.87 o
  12  10   6      508.77      597.11     55.52 o
  14  10   6      245.20      302.58     71.51 o
  16  10   6      166.63       94.33     47.49 o
   2  12   6      146.16      168.34     21.68 o
   4  12   6    10061.16     9546.98    136.96 o
   6  12   6      456.90      556.58     61.51 o
   8  12   6     5793.44     5290.22    175.20 o
  10  12   6     3108.83     3353.90    114.72 o
  12  12   6     3109.58     2688.34    132.82 o
  14  12   6     2673.03     2789.64    124.46 o
   0  14   6    36668.63    39244.93    459.10 o
   2  14   6     6587.67     6119.91    105.36 o
   4  14   6      871.03      808.07     67.30 o
   6  14   6     9287.55     9443.20    155.82 o
   8  14   6      172.56      190.10     28.78 o
  10  14   6     3865.90     3636.85    120.16 o
  12  14   6       42.68      -41.24     41.24 o
  14  14   6       79.40       47.56     51.71 o
   2  16   6      987.68      954.93     59.65 o
   4  16   6      442.71      495.77     47.07 o
   6  16   6     3100.77     2931.86    109.00 o
   8  16   6      379.04      401.66     42.42 o
  10  16   6     3452.24     3253.97    148.56 o
  12  16   6     2192.78     1859.59    176.86 o
  14  16   6     1151.21     1104.98    142.67 o
   0  18   6    19624.34    19583.44    563.63 o
   2  18   6     2942.89     2799.71    148.72 o
   4  18   6    10428.46    10243.91    285.45 o
   6  18   6     1602.65     1748.50     94.10 o
   8  18   6      382.59      486.44     64.45 o
  10  18   6       79.82       91.03     84.72 o
  12  18   6       45.55      122.24     89.92 o
   2  20   6       66.49       67.50     65.42 o
   4  20   6     3000.29     2911.08    231.48 o
   6  20   6     2536.35     2279.06    199.71 o
   8  20   6     5557.33     5482.00    171.89 o
  10  20   6       19.65      -40.49     68.37 o
  12  20   6     1711.28     1723.23    195.80 o
   0  22   6     2610.18     2648.38    223.67 o
   2  22   6     2643.62     2583.78    157.44 o
   4  22   6     1711.28     1779.68    101.40 o
   6  22   6     1102.58     1035.54     83.68 o
   8  22   6       40.49      180.88     57.03 o
  10  22   6       89.46       99.57     89.55 o
  12  22   6        0.17      -26.38    108.12 o
   2  24   6      414.23      346.03     59.59 o
   4  24   6      477.12      427.25     63.36 o
   6  24   6      272.21      305.53     81.50 o
   8  24   6      172.50      163.64     73.89 o
  10  24   6     1453.02     1600.25    193.21 o
   0  26   6     2006.11     1849.18    201.38 o
   2  26   6     7647.66     7267.44    389.38 o
   4  26   6      126.16      171.96     68.03 o
   6  26   6     4717.46     4735.89    175.65 o
   8  26   6      252.78      423.25    105.90 o
  10  26   6      324.13      373.78    133.39 o
   2  28   6      327.36      235.04     72.51 o
   4  28   6      268.55      247.40     81.94 o
   6  28   6      894.29      938.73     92.01 o
   8  28   6      492.20      391.34     93.21 o
  10  28   6     1504.70     1387.72    186.88 o
   0  30   6     1081.28      974.20    143.04 o
   2  30   6      510.15      552.19     97.89 o
   4  30   6      236.82      274.31     81.09 o
   6  30   6      446.65      598.37    119.45 o
   8  30   6      223.41      213.48     87.61 o
   2  32   6      176.68      326.28     86.56 o
   4  32   6       23.30      150.11    133.76 o
   6  32   6     1195.98     1309.34    156.61 o
   2  34   6       32.73      -93.63     93.63 o
   1   1   7    21769.90    22596.70    277.27 o
   3   1   7     1969.60     2107.82     74.60 o
   5   1   7     1297.96     1165.24     54.53 o
   7   1   7     4818.39     4588.97    225.90 o
   9   1   7     3692.81     3327.19    207.69 o
  11   1   7     3498.88     3682.40    221.81 o
  13   1   7      207.04      395.83     81.18 o
   1   3   7    12071.92    12287.58    242.85 o
   3   3   7    12071.23    12269.44    192.15 o
   5   3   7      938.36     1065.29     54.31 o
   7   3   7    15937.37    15480.87    439.54 o
   9   3   7      981.74      958.22    114.81 o
  11   3   7       29.27       53.50     49.41 o
  13   3   7      301.51      319.90     83.96 o
  15   3   7      391.03      172.04    112.02 o
   1   5   7     9311.89     8528.03    200.77 o
   3   5   7     1770.60     1570.54     51.71 o
   5   5   7     8571.52     8597.00    110.24 o
   7   5   7     2719.10     2859.44     92.20 o
   9   5   7     4503.79     4462.24    124.49 o
  11   5   7      658.72      619.80     93.44 o
  13   5   7      395.57      468.35     66.87 o
  15   5   7      175.41      214.43     61.67 o
   1   7   7    11148.69    11274.31    237.41 o
   3   7   7      940.08      858.13     32.59 o
   5   7   7    19731.54    21454.59    248.85 o
   7   7   7     1516.05     1237.31     65.26 o
   9   7   7     3101.51     2948.91    109.92 o
  11   7   7     1003.52      982.99     65.58 o
  13   7   7     1169.44     1152.50     76.49 o
  15   7   7      734.93      819.26    127.82 o
   1   9   7      300.43      337.37     68.74 o
   3   9   7      714.47      632.04     39.39 o
   5   9   7     6431.72     6055.52    105.89 o
   7   9   7     3855.96     3744.88    124.42 o
   9   9   7      703.73      827.82     67.42 o
  11   9   7     1036.54     1063.57     68.47 o
  13   9   7      108.10      123.89     46.81 o
  15   9   7      260.10      164.26     89.92 o
   1  11   7     1672.11     1576.68     98.71 o
   3  11   7      376.01      343.15    121.49 o
   5  11   7     9328.30     8966.93    167.43 o
   7  11   7       32.18      107.31     35.09 o
   9  11   7     3806.22     3829.97    335.69 o
  11  11   7     1657.33     1484.68     99.82 o
  13  11   7      932.14      965.64     89.95 o
  15  11   7      553.37      552.12    114.81 o
   1  13   7     6485.08     6694.44    208.11 o
   3  13   7     3255.25     3010.04    143.92 o
   5  13   7       30.05       19.58     48.65 o
   7  13   7      289.27      417.38     66.20 o
   9  13   7       32.87      -10.02     47.19 o
  11  13   7     1965.58     1950.62    164.96 o
  13  13   7      994.99     1050.36    130.78 o
  15  13   7      587.19      569.58    119.27 o
   1  15   7     3192.67     3192.69    151.71 o
   3  15   7     2883.25     2626.62    140.99 o
   5  15   7     2849.32     3071.72    151.72 o
   7  15   7     2261.25     1934.29    214.94 o
   9  15   7     1016.06     1288.76     99.98 o
  11  15   7      265.04      302.07     72.45 o
  13  15   7       74.22       -2.60     56.47 o
   1  17   7     3590.84     3684.69    342.01 o
   3  17   7      473.00      723.05    112.95 o
   5  17   7     6992.18     6838.85    500.47 o
   7  17   7     2962.71     2792.04    152.20 o
   9  17   7      723.08      774.67    120.38 o
  11  17   7      458.66      428.39    112.58 o
  13  17   7      179.30      298.72     90.66 o
   1  19   7     2724.29     2504.44    209.37 o
   3  19   7     6171.43     5346.99    214.45 o
   5  19   7     3998.04     3817.13    184.01 o
   7  19   7      264.83      358.21     60.78 o
   9  19   7      340.82      325.10     98.83 o
  11  19   7      621.59      448.83    113.69 o
  13  19   7      360.47      368.20    102.18 o
   1  21   7     1961.90     1887.86    139.42 o
   3  21   7     1725.33     1758.45    139.96 o
   5  21   7     9795.45     9094.60    292.71 o
   7  21   7      255.85      165.25     82.86 o
   9  21   7      868.79      662.46    122.61 o
  11  21   7      126.70      215.50    112.58 o
   1  23   7     4295.54     3955.99    202.54 o
   3  23   7       72.87      121.46    129.48 o
   5  23   7     5083.37     4805.88    166.97 o
   7  23   7     1322.17     1257.37     96.33 o
   9  23   7     1712.29     2107.54    146.01 o
  11  23   7      150.56      266.40    116.29 o
   1  25   7     1532.25     1660.20    211.41 o
   3  25   7      292.46      367.78     68.06 o
   5  25   7      943.71      871.15     81.13 o
   7  25   7      225.70      167.43     64.01 o
   9  25   7      523.72      691.46    123.54 o
   1  27   7     2169.09     2114.69    161.45 o
   3  27   7      152.86      234.36    102.18 o
   5  27   7      266.11      242.09     63.28 o
   7  27   7       57.96       52.86     59.56 o
   9  27   7       80.91      259.95     89.62 o
   1  29   7      293.47      230.45     77.08 o
   3  29   7      209.18      275.79     80.78 o
   5  29   7      474.80      585.36    108.22 o
   7  29   7       74.98      138.62     67.54 o
   1  31   7      347.39      354.90    186.70 o
   3  31   7      276.83      462.58     99.86 o
   5  31   7     1534.18     1391.60    146.55 o
   1  33   7      284.72      274.22     79.83 o
   0   0   8   260142.52   269978.25   3430.48 o
   4   0   8    19141.78    18228.44    423.56 o
   8   0   8     5661.48     6079.23    286.09 o
  12   0   8      178.39      183.54     66.13 o
   2   2   8     1607.22     1789.52     74.31 o
   4   2   8     7264.65     7107.07    149.11 o
   6   2   8     3348.26     3073.63     93.38 o
   8   2   8     3362.43     3119.87    211.78 o
  10   2   8     2201.13     2294.29    183.54 o
  12   2   8     9490.82     9390.15    240.69 o
  14   2   8      669.20      811.09    120.75 o
   0   4   8    16337.28    18467.28    464.06 o
   2   4   8      341.55      342.81     50.54 o
   4   4   8       52.20      -11.73     40.07 o
   6   4   8     1711.11     1514.74     91.19 o
   8   4   8     1902.20     1695.74    151.96 o
  10   4   8      509.67      407.58     97.35 o
  12   4   8      433.24      397.92     82.48 o
  14   4   8      255.72      396.81     87.31 o
   2   6   8     1436.03     1337.60     84.25 o
   4   6   8      284.00      269.58     71.52 o
   6   6   8     5336.22     5141.64    168.99 o
   8   6   8     1684.03     1624.03    147.13 o
  10   6   8     2728.81     2777.31    195.06 o
  12   6   8       30.84       69.48     57.96 o
  14   6   8      891.59      971.96    129.30 o
   0   8   8    12127.57    11765.41    372.29 o
   2   8   8     2206.14     1996.68    107.43 o
   4   8   8     3989.01     3929.82    151.86 o
   6   8   8     3463.23     3320.91    227.57 o
   8   8   8     1857.26     1916.07    156.79 o
  10   8   8     1615.63     1433.43    147.50 o
  12   8   8      470.77      241.51     83.59 o
  14   8   8        4.68      169.42     73.20 o
   2  10   8      706.65      691.16     70.46 o
   4  10   8      250.04      275.91     56.09 o
   6  10   8     5029.88     5283.94    183.55 o
   8  10   8     1064.06      968.25    119.64 o
  10  10   8      528.88      515.33     93.63 o
  12  10   8      711.12      779.88    109.97 o
  14  10   8      110.49      121.86     76.91 o
   0  12   8     2694.31     2697.05    193.58 o
   2  12   8      269.03      242.18     56.65 o
   4  12   8     1628.27     1689.33    112.17 o
   6  12   8      228.63      248.02     81.37 o
   8  12   8      688.93      564.75    110.72 o
  12  12   8       94.56       10.40     54.99 o
  14  12   8        4.10       48.30     76.91 o
   2  14   8      943.24      945.26     90.77 o
   4  14   8     1006.51      929.35     91.55 o
   6  14   8      524.47      601.22     90.66 o
   8  14   8      703.33      660.12     79.50 o
  10  14   8      211.50      248.19     65.76 o
  12  14   8     1108.36     1190.81    146.02 o
  14  14   8      399.54      316.55     94.37 o
   0  16   8      656.07      706.68    130.41 o
   2  16   8      658.92      638.55     86.38 o
   4  16   8     3329.37     3097.89    217.72 o
   6  16   8     3416.46     3253.40    162.22 o
   8  16   8     1165.98     1284.33    110.13 o
  10  16   8      600.16      434.34    103.29 o
  12  16   8      228.50      359.65     91.40 o
   2  18   8      367.34      334.62     75.15 o
   4  18   8      629.17      689.62     90.41 o
   6  18   8    13286.34    13215.09    348.59 o
   8  18   8      381.99      192.83    120.01 o
  10  18   8     1326.22     1019.89    146.39 o
  12  18   8      358.89      451.43    105.90 o
   0  20   8     1134.71      948.93    157.16 o
   2  20   8     3799.60     3779.63    218.84 o
   4  20   8     1396.43     1585.30    126.98 o
   6  20   8     9883.22     9455.97    296.97 o
   8  20   8      448.83      505.50    127.19 o
  10  20   8       38.85       24.53     89.55 o
  12  20   8       24.17       52.76    101.81 o
   2  22   8       49.36       15.15    120.93 o
   4  22   8      226.12      346.28    101.81 o
   6  22   8     3977.33     4230.96    158.93 o
   8  22   8      268.28      291.07     68.80 o
  10  22   8      308.05       83.96     86.57 o
   0  24   8      790.01     1032.53    164.59 o
   2  24   8      139.30      164.78    170.35 o
   4  24   8     1114.76      774.45    118.52 o
   6  24   8      351.11      420.27     69.64 o
   8  24   8       66.36       88.64     63.33 o
  10  24   8      355.79      391.98    126.32 o
   2  26   8      475.61      441.52     96.86 o
   4  26   8      128.58      146.66     59.70 o
   6  26   8       11.31       -2.02     53.42 o
   8  26   8      531.62      523.45    102.73 o
   0  28   8     2378.48     2103.69    242.25 o
   2  28   8      670.85      793.99    115.74 o
   4  28   8      415.56      572.08    110.90 o
   6  28   8      152.33      144.24     67.91 o
   8  28   8      134.72       72.21     80.96 o
   2  30   8       47.63      143.39     82.21 o
   4  30   8       51.14       53.10    132.27 o
   6  30   8       10.34       12.51     88.20 o
   0  32   8      341.84      458.49    134.87 o
   2  32   8      124.20      342.19    127.82 o
   4  32   8      156.70      141.19    130.78 o
   1   1   9     3832.90     3738.67    100.93 o
   3   1   9     4120.49     3697.40    113.38 o
   5   1   9     1219.51     1251.32     65.55 o
   7   1   9      384.40      353.34     75.05 o
   9   1   9      819.74      950.16     89.05 o
  11   1   9     4422.86     4438.24    192.31 o
  13   1   9      585.82      542.83    107.75 o
   1   3   9     2744.34     2835.27    126.10 o
   3   3   9     6469.58     5986.98    145.26 o
   5   3   9      315.19      293.76     38.57 o
   7   3   9     4382.59     4246.40    242.25 o
   9   3   9     2434.85     2447.38    189.86 o
  11   3   9     3636.74     3722.52    241.88 o
  13   3   9      481.40      450.31     96.97 o
   1   5   9     4852.02     4837.96    167.34 o
   3   5   9     3988.51     3385.53    141.37 o
   5   5   9      769.03      657.71     58.78 o
   7   5   9     2274.19     2293.92    179.46 o
   9   5   9      507.60      339.23     84.72 o
  13   5   9      138.44      100.32     69.48 o
  15   5   9      307.08      422.82    102.92 o
   1   7   9      215.88      221.45     67.25 o
   3   7   9      839.92      925.58     77.89 o
   5   7   9     8674.19     8791.26    234.88 o
   7   7   9     1618.05     1559.75    146.76 o
   9   7   9      576.46      675.10    107.75 o
  13   7   9      296.45      332.16     83.59 o
  15   7   9      170.97      136.36     87.31 o
   1   9   9     2051.86     1848.56    165.15 o
   3   9   9      207.38      138.93     46.74 o
   5   9   9      377.31      297.11     54.08 o
   7   9   9     1450.62     1525.40    158.28 o
   9   9   9       13.68      111.84     66.87 o
  13   9   9      872.69      971.96    135.24 o
  15   9   9       35.25      -57.96     83.22 o
   1  11   9      817.09      933.16     94.37 o
   3  11   9       54.01       79.01     58.34 o
   5  11   9     3291.55     3273.93    152.05 o
   7  11   9      293.45      190.81     60.73 o
   9  11   9     1784.91     2031.61    178.71 o
  13  11   9      676.65      676.22    111.47 o
   1  13   9     1105.72     1122.25     99.83 o
   3  13   9      307.27      480.29    173.33 o
   5  13   9      917.86      931.21     93.61 o
   7  13   9     1788.95     1809.24    122.43 o
   9  13   9      235.89       96.97     85.83 o
  11  13   9       53.53       45.32     50.16 o
  13  13   9      209.51       56.10     62.80 o
   1  15   9     1437.24     1364.62    113.00 o
   3  15   9     1215.96     1130.20    103.56 o
   5  15   9      223.40      237.40     68.60 o
   7  15   9      450.09      461.25     79.99 o
   9  15   9      218.02      264.54     94.37 o
  11  15   9     1619.04     1250.63    139.33 o
  13  15   9      469.19      427.28    105.51 o
   1  17   9      267.69      299.83     91.03 o
   3  17   9      775.56      622.26     87.32 o
   5  17   9     3145.85     3161.37    169.11 o
   7  17   9      101.72      230.16     71.87 o
   9  17   9      605.67      617.51    129.67 o
  11  17   9      250.25      224.78    101.81 o
   1  19   9      201.03      276.44     74.04 o
   3  19   9      601.56      702.05     99.68 o
   5  19   9     1296.07     1321.99    122.69 o
   7  19   9     2187.23     2088.41    144.74 o
   9  19   9       94.75       65.41     61.50 o
  11  19   9      681.94      436.20    112.58 o
   1  21   9      556.82      612.91     98.90 o
   3  21   9      936.60     1182.93    120.94 o
   5  21   9     4158.23     4230.60    234.81 o
   7  21   9      618.09      594.15     95.01 o
   9  21   9      289.87      298.35    109.23 o
  11  21   9      428.86      306.53    116.29 o
   1  23   9      264.94      362.57     85.91 o
   3  23   9      497.50      480.61     92.27 o
   5  23   9      365.18      556.88    128.19 o
   7  23   9      154.57      141.26     61.02 o
   9  23   9      346.76      461.09    117.78 o
   1  25   9     1117.09      971.91    121.18 o
   3  25   9      155.60      169.02    131.90 o
   5  25   9      143.94      143.24     79.99 o
   7  25   9       46.46       15.59     55.56 o
   9  25   9       39.37      -18.94     94.74 o
   1  27   9      334.99      539.39    181.69 o
   3  27   9       34.46       59.89     72.45 o
   5  27   9       19.75      155.37     79.07 o
   7  27   9      278.75      260.50    133.98 o
   1  29   9      140.18      103.85    113.14 o
   3  29   9       83.74      324.62    100.13 o
   5  29   9      326.23      474.72    113.88 o
   1  31   9      180.24      222.67    102.73 o
   3  31   9        0.24       50.90    102.55 o
   2   0  10     3547.13     3647.10    158.09 o
   6   0  10     2972.24     2776.93    212.15 o
  10   0  10     4681.31     4475.64    282.00 o
   0   2  10     3477.02     3252.37    140.56 o
   2   2  10     3850.27     3905.25    127.85 o
   4   2  10     3175.52     3085.12    109.10 o
   6   2  10     3490.79     2959.59    135.87 o
   8   2  10     1552.15     1555.66    157.91 o
  10   2  10     3816.44     3919.08    319.53 o
  14   2  10       55.78      -33.07     78.77 o
   2   4  10      492.26      576.35     53.87 o
   4   4  10      393.66      443.45     49.74 o
   6   4  10      424.67      443.77     63.68 o
   8   4  10      167.54      340.71     87.68 o
  10   4  10      832.32      581.84    112.21 o
  12   4  10     1687.34     1924.61    190.23 o
  14   4  10       69.77      206.21     92.89 o
   0   6  10     3742.36     3866.68    221.44 o
   2   6  10      884.52      981.34    100.32 o
   4   6  10     2688.98     2623.30    105.23 o
   6   6  10     4302.00     4164.74    167.93 o
   8   6  10     1292.54     1511.82    162.00 o
  10   6  10      889.57      930.72    128.56 o
  14   6  10      108.74      153.82     88.80 o
   2   8  10      492.43      581.06    147.69 o
   4   8  10      638.29      792.44     79.51 o
   6   8  10     1704.97     1736.16    110.37 o
   8   8  10      937.32      935.56    127.45 o
  10   8  10      168.40       98.83     75.80 o
  14   8  10      104.04      377.86     96.97 o
   0  10  10    10198.44    10161.05    385.66 o
   2  10  10     1345.26     1432.79    151.03 o
   4  10  10     2290.05     2219.81    127.07 o
   6  10  10      593.50      604.28     74.45 o
   8  10  10      647.27      569.58    105.90 o
  10  10  10      615.37      744.20    124.47 o
  12  10  10       30.23       52.39     62.04 o
  14  10  10       78.55       52.39     79.51 o
   2  12  10       23.55      -16.39     50.27 o
   4  12  10      879.03      956.99    100.88 o
   6  12  10      452.63      542.04     79.36 o
   8  12  10      527.55      660.98    113.32 o
  10  12  10      947.67     1516.65    169.05 o
  12  12  10     1509.30     1447.54    152.70 o
   0  14  10     5812.57     5499.62    306.15 o
   2  14  10      996.31      888.58    139.89 o
   4  14  10      378.87      435.65     74.35 o
   6  14  10     1903.32     1875.64    131.88 o
   8  14  10      462.77      525.37    121.49 o
  10  14  10     1183.40     1387.35    176.12 o
  12  14  10        0.77       20.07     65.76 o
   2  16  10      335.75      453.90     94.00 o
   4  16  10      311.31      257.22    171.47 o
   6  16  10      980.92     1059.35    131.71 o
   8  16  10      280.80      348.88    112.21 o
  12  16  10      969.76     1095.32    134.87 o
   0  18  10     2332.86     2332.94    217.35 o
   2  18  10     1294.66     1491.70    141.74 o
   4  18  10     2113.19     2307.57    155.75 o
   6  18  10      854.08      984.26    111.45 o
   8  18  10        7.75      148.61     93.63 o
  10  18  10      103.24       85.09     84.72 o
   2  20  10        0.07      -25.08     59.91 o
   4  20  10     3293.82     3754.72    198.74 o
   6  20  10     1322.78     1453.42    134.85 o
   8  20  10     1335.93     1260.29    175.74 o
  10  20  10       59.35       26.38     86.94 o
   0  22  10      347.49      228.13    107.38 o
   2  22  10       37.70      -16.37     71.85 o
   4  22  10      470.72      506.71    156.79 o
   6  22  10      140.15      360.84     93.77 o
   8  22  10       50.74       69.61     63.27 o
  10  22  10       31.68       23.40     96.23 o
   2  24  10      193.63      322.84     93.96 o
   4  24  10      441.42      392.54    108.68 o
   6  24  10      581.59      416.10    101.40 o
   8  24  10      207.66      161.04     64.64 o
   0  26  10      446.30      405.36    158.65 o
   2  26  10     1354.88     1305.34    140.87 o
   4  26  10       58.25      138.08    134.87 o
   6  26  10      754.80     1058.03     99.80 o
   8  26  10       78.21       96.68    105.33 o
   2  28  10       93.36      190.99     99.39 o
   4  28  10       67.92      236.33     94.13 o
   6  28  10      449.87      449.61     90.51 o
   1   1  11    12137.99    12149.42    210.45 o
   3   1  11      289.03      239.08     37.20 o
   5   1  11     2159.09     2106.02     85.64 o
   7   1  11      665.46      637.32    158.09 o
   9   1  11     1157.90     1095.29    166.46 o
  11   1  11     1090.34     1018.36    107.29 o
   1   3  11     8220.77     8486.95    174.57 o
   3   3  11      986.37      951.96     68.89 o
   5   3  11      579.10      584.41     76.90 o
   7   3  11     2134.58     2219.62    191.71 o
   9   3  11      240.10      362.32     83.22 o
  11   3  11      122.89      252.95     88.98 o
   1   5  11     5811.34     5395.54    292.96 o
   3   5  11     2665.36     2498.58    107.83 o
   5   5  11     3976.44     3779.88    164.55 o
   7   5  11     1666.53     1858.47    175.37 o
   9   5  11     1850.02     1576.84    173.14 o
  11   5  11      436.11      568.47    118.90 o
   1   7  11      476.34      478.29     72.25 o
   3   7  11      668.98      649.76     75.03 o
   5   7  11     2668.33     2800.14    181.12 o
   7   7  11      614.44      494.15    103.29 o
   9   7  11      991.11     1038.85    148.98 o
  11   7  11       64.56      178.71     86.20 o
  13   7  11      423.24      416.88    104.03 o
   1   9  11     1020.75      835.87     85.86 o
   3   9  11     2188.87     2436.63    140.10 o
   5   9  11      652.25      634.58     79.87 o
   7   9  11     2083.95     2039.04    190.60 o
   9   9  11      133.13      117.04     77.65 o
  13   9  11      187.82      250.05     94.00 o
   1  11  11       18.80       42.65     52.16 o
   3  11  11      642.23      781.53     86.30 o
   5  11  11     1182.72     1395.83    111.00 o
   7  11  11      123.73      389.01     98.46 o
   9  11  11      882.45      989.43    139.33 o
  13  11  11      230.80      240.76     84.35 o
   1  13  11     4409.91     4399.46    198.06 o
   3  13  11     2393.64     2477.51    149.52 o
   5  13  11      770.70      727.82     91.32 o
   7  13  11      676.65      844.53    141.93 o
   9  13  11      155.08      110.72     97.72 o
   1  15  11      197.46       85.04     77.84 o
   3  15  11      264.42      353.38     72.56 o
   5  15  11      358.45      597.45     92.86 o
   7  15  11      879.58      951.32    107.82 o
   9  15  11       65.53      169.79     98.09 o
   1  17  11     2036.58     2042.44    147.13 o
   3  17  11      361.21      416.11    137.84 o
   5  17  11     3595.87     3538.48    190.92 o
   7  17  11     1644.79     1518.94    133.06 o
   9  17  11      397.10      572.18    125.58 o
  11  17  11      258.56      394.21    108.49 o
   1  19  11      399.51      438.29     86.53 o
   3  19  11      667.69      792.07    105.93 o
   5  19  11     1384.49     1534.17    167.01 o
   7  19  11      535.79      493.08     98.52 o
   9  19  11      496.87      601.90    146.39 o
   1  21  11      913.33     1018.85    124.10 o
   3  21  11      520.41      761.92    121.68 o
   5  21  11     4533.14     4090.32    284.98 o
   7  21  11      523.57      637.25    145.28 o
   9  21  11      435.74      635.26     92.90 o
   1  23  11     1102.81     1221.86    156.05 o
   3  23  11       20.60      243.34     99.39 o
   5  23  11     1557.75     1835.74    166.39 o
   7  23  11      756.79      568.11    206.39 o
   1  25  11      204.60      283.16     90.88 o
   3  25  11      131.79      146.35    124.84 o
   5  25  11      320.47      345.50    195.99 o
   7  25  11      206.85      342.04     74.83 o
   1  27  11      702.43      753.25    123.68 o
   3  27  11       75.99       88.75     79.06 o
   5  27  11      100.88      -23.97     88.79 o
   0   0  12    23054.56    21318.14    600.79 o
   4   0  12     6268.67     6369.04    221.04 o
   8   0  12     1251.87     1295.58    172.40 o
  12   0  12       42.42      201.75    103.66 o
   2   2  12      339.42      383.71     52.13 o
   4   2  12     1322.48     1388.31     79.53 o
   6   2  12      500.88      556.80     79.72 o
   8   2  12     1356.31     1533.81    125.14 o
  10   2  12      809.64      905.99     98.99 o
  12   2  12     3964.59     4523.94    314.33 o
   0   4  12     1303.35     1483.42    112.64 o
   2   4  12     1219.72     1145.99     81.58 o
   4   4  12      810.26      765.04     66.82 o
   6   4  12     1169.58      734.55    118.15 o
   8   4  12      345.82      435.45    108.12 o
  10   4  12      190.04      374.21    226.46 o
  12   4  12       62.58      254.88     96.97 o
   2   6  12      282.28      243.53    118.79 o
   4   6  12      757.94      862.24     92.77 o
   6   6  12     1647.51     1584.64    169.79 o
   8   6  12       12.68       13.75     56.10 o
  10   6  12     1462.23     1475.04    180.57 o
  12   6  12       43.74      279.78     97.72 o
   0   8  12     2035.21     1932.04    183.17 o
   2   8  12     4275.58     3994.90    184.51 o
   4   8  12      834.42      825.06     70.29 o
   6   8  12     2376.78     2152.98    190.23 o
   8   8  12      158.68      200.26     79.88 o
  10   8  12      323.38      173.88     94.74 o
   2  10  12      270.10      377.85     69.30 o
   4  10  12      826.31      942.07     96.77 o
   6  10  12     2290.64     2346.00    140.55 o
   8  10  12      701.87      762.42    128.93 o
  10  10  12      600.10      933.32    148.98 o
   0  12  12     1875.24     1720.25    186.51 o
   2  12  12      824.03      628.25    148.61 o
   4  12  12     1714.19     1814.86    130.91 o
   6  12  12      179.68      148.78     64.27 o
   8  12  12      477.07      623.08    128.56 o
  10  12  12      531.37      662.83    130.78 o
   2  14  12       77.02       36.59     52.50 o
   4  14  12      371.78      283.83     72.51 o
   6  14  12       91.83      159.83    120.01 o
   8  14  12      314.63      360.78    119.27 o
  10  14  12      405.88      547.29    142.67 o
   0  16  12      965.12      863.84    144.53 o
   2  16  12      529.04      531.06     83.53 o
   4  16  12     2021.29     1908.95    363.19 o
   6  16  12     1163.36     1239.09    123.12 o
   8  16  12      695.64      530.20    135.24 o
  10  16  12      226.38      251.53    120.38 o
   2  18  12      443.80      482.29     91.25 o
   4  18  12       71.23       77.17     71.73 o
   6  18  12     2199.19     2218.02    163.95 o
   8  18  12       26.09      139.33    117.41 o
   0  20  12      240.15      186.51    115.92 o
   2  20  12     1292.44     1355.20    138.59 o
   4  20  12      389.17      387.91     98.11 o
   6  20  12     3412.01     3376.08    332.90 o
   8  20  12      126.12      -37.53    109.23 o
   2  22  12       40.40       45.25     70.93 o
   4  22  12      347.40      362.16     99.53 o
   6  22  12      799.50      904.64    128.26 o
   8  22  12       62.00       28.98    125.58 o
   0  24  12      555.35      318.42    153.82 o
   2  24  12      143.76      180.23     91.14 o
   4  24  12      601.24      832.83    126.87 o
   6  24  12      329.51      195.91     96.80 o
   2  26  12      206.71      313.30    107.98 o
   4  26  12       97.68      232.96    104.48 o
   1   1  13     1664.13     1705.78    111.44 o
   3   1  13     1533.74     1511.93     82.73 o
   5   1  13      171.51      150.21     65.74 o
   7   1  13      233.95      252.65     70.15 o
   9   1  13      426.07      396.43     74.55 o
  11   1  13     1443.51     1487.53    229.43 o
   1   3  13     2413.56     2447.42    104.26 o
   3   3  13     1888.44     2059.10     95.46 o
   5   3  13      130.24      123.45     45.05 o
   7   3  13      628.23      656.73    130.23 o
   9   3  13      824.41      908.18    105.90 o
  11   3  13     1683.88     1493.34    134.77 o
   1   5  13      440.55      469.51     55.88 o
   3   5  13      284.11      314.46     54.04 o
   5   5  13      265.25      282.76     64.23 o
   7   5  13      510.06      746.07    131.52 o
   9   5  13      157.39       89.30     59.21 o
  11   5  13      171.38       98.58    134.69 o
   1   7  13      769.11      807.00    162.74 o
   3   7  13      325.10      335.32     56.29 o
   5   7  13     1709.50     1612.67    277.73 o
   7   7  13      174.08      361.89    101.43 o
   9   7  13      252.37      336.99     95.12 o
  11   7  13      158.25      283.86    104.77 o
   1   9  13      942.36      779.74     92.58 o
   3   9  13      201.10      153.24     58.89 o
   5   9  13       74.99       82.83     85.83 o
   7   9  13      530.79      603.39    121.86 o
   9   9  13       20.85      -15.24     78.39 o
  11   9  13       94.83      235.18    102.55 o
   1  11  13      300.73      285.04    101.81 o
   3  11  13      288.87      182.92     57.35 o
   5  11  13      616.08      588.47     86.04 o
   7  11  13       61.67      209.18     90.29 o
   9  11  13      513.74      567.72    127.45 o
   1  13  13     1062.96     1059.81    112.18 o
   3  13  13       47.34      141.64     77.09 o
   5  13  13      446.72      620.01     93.57 o
   7  13  13      331.88      482.64    117.78 o
   9  13  13      180.81      455.14    137.84 o
   1  15  13      204.77      217.19    143.23 o
   3  15  13      998.04     1104.87    118.79 o
   5  15  13      147.93      192.78     72.67 o
   7  15  13      824.90      948.93    162.37 o
   9  15  13      143.20      174.25    107.75 o
   1  17  13      126.78      136.92     70.61 o
   3  17  13      372.15      703.46    103.77 o
   5  17  13      472.06      414.14     88.55 o
   7  17  13      230.25      323.99    125.58 o
   9  17  13      178.54       63.17    112.58 o
   1  19  13       35.10       41.35     71.22 o
   3  19  13      105.39       63.57     70.84 o
   5  19  13      140.16      322.62     85.93 o
   7  19  13     1294.12     1193.03    199.15 o
   1  21  13      144.43      100.60     82.22 o
   3  21  13      471.13      549.23    104.27 o
   5  21  13     1233.30     1246.13    182.99 o
   7  21  13      433.55      429.50    141.93 o
   1  23  13       78.17      254.30     93.75 o
   3  23  13      149.78      -23.05     88.11 o
   5  23  13       58.17      317.39    100.56 o
   1  25  13      167.88      132.27    143.79 o
   2   0  14      644.19      608.42     88.26 o
   6   0  14      329.28      402.38    102.55 o
  10   0  14      820.30      801.80    153.45 o
   0   2  14      984.72     1023.68    268.63 o
   2   2  14      670.06      725.39     64.73 o
   4   2  14      376.71      392.92     64.46 o
   6   2  14      136.28      169.82     73.94 o
   8   2  14       83.17      -23.20     53.02 o
  10   2  14      733.03      603.67     99.01 o
   2   4  14      101.20       97.71     39.86 o
   4   4  14      166.25      129.52     42.70 o
   6   4  14      386.42      344.11     71.51 o
   8   4  14       53.81        6.63     70.96 o
  10   4  14      259.85      192.67     76.55 o
   0   6  14     1343.81     1247.21    138.59 o
   2   6  14       62.06       74.11     39.25 o
   4   6  14      151.68      177.71     58.90 o
   6   6  14      514.15      548.77    121.12 o
   8   6  14       80.89       31.54     55.69 o
  10   6  14       61.89      141.62    203.24 o
   2   8  14       59.58       70.13     46.90 o
   4   8  14      119.53       81.62     66.50 o
   6   8  14      183.07      -39.38     69.48 o
   8   8  14      354.06      250.42     96.60 o
  10   8  14       35.67       75.05     92.89 o
   0  10  14      925.54      895.79    147.87 o
   2  10  14      634.51      626.11     88.44 o
   4  10  14       89.44       60.75     58.06 o
   6  10  14      512.25      584.07    130.78 o
   8  10  14       10.15       98.83     91.03 o
  10  10  14      139.20      286.83    116.29 o
   2  12  14       21.63      -57.04     57.04 o
   4  12  14      126.74      100.03    134.13 o
   6  12  14       79.50      176.12     92.89 o
   8  12  14      118.03      114.06     94.74 o
  10  12  14       47.93      207.32    113.69 o
   0  14  14     1409.81     1487.67    193.95 o
   2  14  14      196.71      290.04     84.69 o
   4  14  14        0.81       13.63     64.70 o
   6  14  14      129.81      185.03    114.06 o
   8  14  14      166.77      132.27    116.29 o
   2  16  14      120.96      275.37    297.98 o
   4  16  14      154.19      151.71    172.96 o
   6  16  14      188.08      161.48     74.58 o
   8  16  14        4.88      -18.94     93.63 o
   0  18  14      618.95      679.92    153.07 o
   2  18  14      168.52      261.96     89.66 o
   4  18  14      734.34      609.43    114.90 o
   6  18  14       97.12      181.21     90.57 o
   2  20  14        1.00      -47.73     84.89 o
   4  20  14     1011.58     1213.29    137.21 o
   6  20  14      481.13      458.77    142.30 o
   0  22  14      266.44        4.83    122.61 o
   2  22  14        1.95       65.44     90.01 o
   4  22  14      259.62      169.05    146.76 o
   1   1  15     1766.66     1516.58     94.52 o
   3   1  15       21.50       72.45     50.84 o
   5   1  15       30.39      -56.69    113.32 o
   7   1  15      171.27      157.33    189.12 o
   9   1  15      141.14      161.46    160.70 o
   1   3  15     1504.82     1354.57     86.96 o
   3   3  15        8.56       18.75     42.93 o
   5   3  15       49.12       -5.17     52.90 o
   7   3  15      190.00      184.65     66.58 o
   9   3  15       27.42       60.59     68.55 o
   1   5  15      634.40      637.94     66.44 o
   3   5  15       77.09       60.88     47.46 o
   5   5  15      295.61      363.07     75.71 o
   7   5  15      203.48      101.56    171.66 o
   9   5  15      275.75      285.45     80.36 o
   1   7  15      127.76      159.19     59.53 o
   3   7  15      115.60      126.52     61.56 o
   5   7  15      537.34      685.88     92.82 o
   7   7  15        7.34       42.19     57.81 o
   9   7  15      329.54      525.18    124.65 o
   1   9  15       45.91      108.21     54.68 o
   3   9  15       43.87       -6.87     50.94 o
   5   9  15       45.66      -26.57     80.63 o
   7   9  15      149.20      226.64    109.97 o
   9   9  15       53.60      -76.91     76.91 o
   1  11  15       48.54      199.14     76.05 o
   3  11  15      125.26      183.41     94.74 o
   5  11  15      206.04       37.96    157.35 o
   7  11  15        2.64      -25.27     83.59 o
   9  11  15      189.19        2.23    102.18 o
   1  13  15      640.34      555.85     99.86 o
   3  13  15      136.95       67.83     74.19 o
   5  13  15       91.64       51.27     80.79 o
   7  13  15       17.15      141.93    127.06 o
   1  15  15       60.71       20.32     73.95 o
   3  15  15       51.82      219.92    145.09 o
   5  15  15      137.30      208.59    136.36 o
   7  15  15      228.59      303.18    133.39 o
   1  17  15      200.50       45.33     75.51 o
   3  17  15       27.87      160.79     81.50 o
   5  17  15      364.60      425.13    103.87 o
   1  19  15      108.33      193.25     94.31 o
   3  19  15      169.40      228.81     88.62 o
   5  19  15      198.47        1.11    140.45 o
   0   0  16     4743.58     4156.48    305.41 o
   4   0  16      788.54      640.54    141.93 o
   8   0  16      182.45      262.31     98.09 o
   2   2  16       75.59       25.74     44.57 o
   4   2  16       73.07      -14.24     73.02 o
   6   2  16       27.31       56.50     62.78 o
   8   2  16      156.79      184.42     77.87 o
   0   4  16     1215.37     1005.69    122.16 o
   2   4  16      122.93      172.30     55.78 o
   4   4  16       35.49       54.85     53.79 o
   6   4  16      166.96      124.72    102.55 o
   8   4  16       67.86      -86.82    165.34 o
   2   6  16       64.68       29.69     45.78 o
   4   6  16      110.66       68.93     56.35 o
   6   6  16       90.13      164.53     65.17 o
   8   6  16       50.14       36.41     99.20 o
   0   8  16       12.58      -58.26     58.26 o
   2   8  16      704.81      857.95     83.07 o
   4   8  16       94.18       30.07     66.21 o
   6   8  16      370.16      451.13     80.03 o
   2  10  16       19.12       95.27     59.50 o
   4  10  16      222.52      174.90    135.61 o
   6  10  16       82.38      133.39     99.20 o
   0  12  16      177.32       81.37    117.41 o
   2  12  16       38.35      116.31     62.69 o
   4  12  16      317.65      460.11    197.10 o
   2  14  16        4.98      -68.82     68.82 o
   4  14  16       76.62       84.21     81.04 o
   0  16  16      153.27      231.11    124.47 o
   2  16  16       31.78      158.20     89.92 o
   4  16  16      414.90      637.21    168.31 o
   1   1  17      155.63      129.86     59.00 o
   3   1  17      107.04        3.32     52.49 o
   5   1  17      196.53      244.40    115.18 o
   1   3  17      234.83      280.97     61.45 o
   3   3  17      250.16      213.02     85.62 o
   5   3  17      198.31      203.76    254.14 o
   1   5  17      214.23      252.61     62.44 o
   3   5  17      221.50      226.12     73.31 o
   5   5  17      155.39      239.27     70.95 o
   1   7  17       74.07       -4.63     75.72 o
   3   7  17       95.63       48.32     61.60 o
   1   9  17      342.04      447.60     69.18 o
   3   9  17      258.44      294.52    161.64 o
   1  11  17       72.22      106.16     59.58 o
   3  11  17       14.07        7.61     75.17 o
   1  13  17      530.65      574.67    110.06 o
   3  13  17       87.45      -84.35     84.35 o
   2   0  18       69.72     -135.01    149.37 o
   0   2  18      231.55      278.78     95.72 o
   2   2  18      444.02      444.12     75.07 o
   2   4  18        7.16      -27.74     70.35 o
   0   6  18      342.50      323.66     97.33 o
   2   6  18       66.57       25.56    117.04 o
   2   8  18        2.02      -79.88    107.38 o
 
